# Supplementary material for: OFF-responses of interneurons optimize avoidance behaviors depending on stimulus strength via electrical synapses
Source: PLoS Genet. 2018 Jun 25;14(6):e1007477. doi: 10.1371/journal.pgen.1007477 (PMC6034901; doi:10.1371/journal.pgen.1007477)
Supplement: S1 Table — A list of all screened transcription factors in the RNAi screening. Percent change was calculated by normalizing to the rates of avoidance behaviors of the animals during 2-sec stimulation that were treated with negative control RNAi (empty L4440 vector). Note that we did not distinguish the type of avoidance behavior in the screening. (XLSX) [file pgen.1007477.s001.xlsx]

## Sheet: TableS1
Sequence name	CGC name	Percent change	Comment
-	L4440	0	Negative Control
ZK617.1	unc-22	-39.462	Positive Control
B0280.8	nhr-10	-13.8316
B0304.1	hlh-1	1.99384
B0564.10	unc-30	-38.9973
C02B8.4	hlh-8	3.73732
C02F12.10	C02F12.10	-41.7311
C05D2.5	xnd-1	-50
C07A12.1	ham-2	-95.3045	Unc
C07A12.3	nhr-35	16.6975
C07E3.6	C07E3.6	-13.3173
C07H6.7	lin-39	-29.4872
C08C3.1a	egl-5	-9.44545
C08F8.8	nhr-67	-17.8218
C08G9.2	C08G9.2	-23.7813
C10G8.7	ceh-33	9.05394
C12D5.2	nhr-152	18.4755
C15C8.2	cky-1	26.9823
C16C2.1	ceh-5	-7.80891
C17C3.7	hlh-25	-5.75769
C17C3.8	hlh-26	42.2814
C17H12.9	ceh-48	-8.38287
C18A3.8	hlh-14	3.99775
C18B12.3	dsc-1	-5.84968
C18D1.1	die-1	-15.5979
C24A1.2	C24A1.2	48.1047
C24H11.3	tbx-38	-22.3273
C25A1.11	aha-1	9.2014
C26E6.2	C26E6.2	32.198
C27A12.5	ceh-2	-19.7151
C27C12.6	dmd-4	-14.6331
C28A5.4	ceh-43	-25.4387
C28C12.8	hlh-12	90.7285
C28G1.4	C28G1.4	-1.28849
C30A5.7	unc-86	-50.597
C33D12.1	ceh-31	-1.52203
C34C6.8	ceh-7	-20.7355
C34D1.2	C34D1.2	-15.1886
C34E10.7	cnd-1	11.8
C37E2.4	ceh-36	-11.7079
C40H5.5	ttx-3	-7.9809
C41G7.5	ahr-1	-8.8
C42D8.4	ets-5	-30.6167
C43H6.8	hlh-15	14.2331
C44C10.8	hnd-1	-6.56723
C46E10.8	C46E10.8	-25.5867
C47C12.3	ref-2	-7.89873
C47G2.2	unc-130	-62.585
C48D5.1	nhr-6	-39.3727
C48E7.3	lpd-2	-26.5357
C49D10.2	nhr-166	9.4355
C50H2.6	C50H2.6	-26.7364
C55B7.12	che-1	26.8408
C56E10.4	nhr-137	-11.3645
D1005.3	D1005.3	-48.798
D1007.1	ceh-17	-38.0519
D2030.7	D2030.7	-34.3636
DY3.3	hlh-16	-21.4647
F01D4.6	mec-3	-44.6961
F10C1.5	dmd-5	-20.6009
F11A10.2	F11A10.2	-10.3448
F12E12.5	sdz-12	-17.2414
F14F3.1	vab-3	-51.895
F15C11.1	sem-4	4.59472
F18A1.2a	lin-26	-40.7609
F20D12.6	ceh-19	-14.0663
F21D12.5	npax-1	-26.9896
F21H11.3	tbx-2	-49.8907
F26C11.2	unc-4	-41.1953
F26D12.1	fkh-7	-3.13087
F26H9.2	F26H9.2	9.79402
F28C6.1	F28C6.1	-19.9568
F28C6.2	F28C6.2	-25.8126
F28F9.1	zag-1	4.9565
F28F9.1	zag-1	4.9565
F31A3.2	hlh-28	0.973899
F31A3.4	hlh-29	2.05282
F31E8.3	tab-1	14.9743
F33D11.4	ceh-12	-14.8148
F34D6.2	F34D6.2	8.61623
F37B4.10	F37B4.10	30.0975
F38A6.3	hif-1	16.681
F38C2.2	hlh-17	4.18926
F38C2.8	F38C2.8	12.7032
F38H12.3	nhr-181	-65.4612
F40G9.4	hlh-21	62.6802
F40H3.4	fkh-8	-31.6164
F41B5.10	nhr-183	-20.6262
F43G9.11	ces-1	8.30728
F44C8.6	nhr-56	0.461285
F45B8.4	pag-3	-28.6631
F45C12.3	F45C12.3	-33.66
F46C8.5	ceh-14	-42.8382
F46G10.6	mxl-3	-0.556008
F47C10.1	nhr-185	-65.5172
F47C10.4	nhr-187	-35.7699
F47C10.7	nhr-188	-1.4173
F47G4.6	F47G4.6	-29.176
F48D6.3	hlh-13	-37.1718
F48G7.3	nhr-83	-27.1986
F49H12.1	lsy-2	-52.3179
F53B2.6	ham-1	-22.7468
F53B3.1	F53B3.1	14.9425
F54F2.5	ztf-1	-9.37176
F55D12.4	unc-55	-20.6935
F56A12.1	unc-39	13.1681
F56E3.4	fax-1	-56.0196
F56F11.3	F56F11.3	-16.9716
F57C12.3	hlh-19	19.6728
F58A4.7	hlh-11	15.763
F58E6.10	unc-42	-57.8257
F58G1.2	F58G1.2	42.8352
F59C6.2	F59C6.2	-67.4891
F59H6.6	F59H6.6	15.1645
FA3.5	ceh-60	-25.5209
H01A20.1	nhr-3	-64.9235
H12C20.3	nhr-68	-14.2857
K01B6.1	fozi-1	-55.395
K01G5.1	rnf-113	-43.7309
K01H12.3	nhr-38	-29.2208
K03A11.3	ceh-28	1.47596
K03E6.1	lim-6	-24.6926
K06A1.1	K06A1.1	1.64948
K06B4.1	nhr-51	21.5107
K06B4.2	nhr-52	-9.70701
K06B4.5	nhr-196	-49.039
K08A8.2	sox-2	-10.2041
K08A8.2a	sox-2	-4.09477
K08F8.2	atf-2	-15.6742
K10G6.3	sea-2	-29.7698
K11G9.4	egl-46	-2.01843
K12H4.1	ceh-26	3.21884
M02H5.7	nhr-123	41.8719
M05B5.5a	hlh-2	23.8112
M142.4	vab-7	-29.7823
M18.8	M18.8	-3.45252
R03E9.1	mdl-1	53.1253
R06F6.6	R06F6.6	-14.7399
R07B1.1	vab-15	4.92234
R11E3.6	eor-1	-25.8879
R12B2.1	sma-4	-17.2414
R13A5.5	ceh-13	-31.2197
T01C1.2	mbr-1	-54.3225
T01D3.2	hlh-34	9.13341
T01E8.2	ref-1	29.9571
T03E6.3	nhr-271	-12.6437
T05A7.4	hmg-11	-49.0343
T05G5.2	hlh-4	8.18632
T06C12.7	nhr-84	-24.8076
T08D10.1	nfya-1	-15.3665
T08H4.3	ast-1	-12.8293
T12D8.1	T12D8.1	-50
T13C5.4	T13C5.4	-26.9435
T14F9.5	lin-32	-37.93
T14G12.4	fkh-2	22.7679
T15H9.3	hlh-6	20.6077
T18D3.2	odr-7	-18.2656
T19B10.11	mxl-1	-1.8
T20B12.6	mml-1	34.6319
T20H4.2	T20H4.2	-17.7207
T22E7.2	T22E7.2	-35.1345
T23D8.8	cfi-1	-19.1735
T24B8.6	hlh-3	8.40232
T24C4.7	T24C4.7	-51.3889
T26C11.5	ceh-41	-26.4247
T27A1.6	mab-9	16.1532
T27A8.2	T27A8.2	-10.7572
T27F2.4	T27F2.4	-2.29461
TB7.1	egl-13	25.2269
TC8.5	TC8.5	-0.528287
W02A2.7	mex-5	-54.4891
W02D9.3	W02D9.3	3.44828
W03A3.1	ceh-10	-28.3676
W06H12.1	ztf-6	-25.005
Y106G6H.4	Y106G6H.4	3.44828
Y116A8C.19	Y116A8C.19	-2.32984
Y116A8C.20	Y116A8C.20	-14.3203
Y16B4A.1	unc-3	-10.1103
Y17D7B.1	nhr-231	11.6546
Y39A3CR.6	hlh-33	-10.2454
Y43F8C.10	dmd-3	18.7904
Y44E3B.1	zip-4	-46.8364
Y47D3A.12	tbx-37	-41.8679
Y47D3A.6	tra-1	5.09031
Y47D3B.7	sbp-1	19.6728
Y48C3A.4	Y48C3A.4	-0.364195
Y49E10.14	pie-1	-11.1976
Y53C10A.3	Y53C10A.3	29.4055
Y53C12B.5	mab-3	-29.2473
Y54G2A.1	Y54G2A.1	22.7892
Y55F3AM.14	Y55F3AM.14	-31.4227
Y5F2A.4	Y5F2A.4	-17.5721
Y65B4BR.9	ceh-9	-21.9541
Y66A7A.5	Y66A7A.5	-32.2344
Y69A2AR.29	ngn-1	-9.81695
Y6G8.3	Y6G8.3	-28.3391
Y73F8A.17	tbx-40	-21.3692
Y75B8A.1	php-3	-54.0043
Y75B8A.2	nob-1	-64.0261
Y75B8A.35	zip-1	-3.48744
ZC204.2	ZC204.2	-14.5623
ZC247.3	lin-11	-24.9464
ZC395.8	ZC395.8	-23.5259
ZC64.3	ceh-18	38.3791
ZC64.4	lim-4	7.56803
ZK177.10	tbx-35	-8.74872
ZK265.4	ceh-8	15.873
ZK6.4	nhr-253	-5.51711
ZK652.5	ceh-23	-34.2942
ZK682.4	hlh-10	1.25457
ZK867.1a	syd-9	-5.50878
ZK909.4	ces-2	-29.3697
