# Supplementary material for: OFF-responses of interneurons optimize avoidance behaviors depending on stimulus strength via electrical synapses
Source: PLoS Genet. 2018 Jun 25;14(6):e1007477. doi: 10.1371/journal.pgen.1007477 (PMC6034901; doi:10.1371/journal.pgen.1007477)
Supplement: S1 Dataset — (XLSX) [file pgen.1007477.s013.xlsx]

## Sheet: Fig_1C
Fig_1C
	ATR- 12.5%				ATR- 25%				ATR- 100%				ATR+ 12.5%				ATR+ 25%				ATR+ 100%
	Omega turn	Long reversal	Short reversal	No reversal	Omega turn	Long reversal	Short reversal	No reversal	Omega turn	Long reversal	Short reversal	No reversal	Omega turn	Long reversal	Short reversal	No reversal	Omega turn	Long reversal	Short reversal	No reversal	Omega turn	Long reversal	Short reversal	No reversal
	0	0	0	100	0	0	10	90	0	0	20	80	0	30	70	0	40	20	30	10	70	30	0	0
	0	10	10	80	0	0	0	100	0	10	10	80	20	30	50	0	20	20	60	0	40	30	30	0
	0	0	30	70	0	0	0	100	0	20	10	70	10	0	90	0	0	20	70	10	20	30	50	0
	0	0	0	100	0	0	20	80	10	0	20	70	10	20	50	20	30	10	50	10	30	10	50	10
	0	0	10	90	0	0	33.3	66.7	0	10	40	40	0	10	70	20	40	20	40	0	30	40	30	0
	0	0	10	90	9.09091	9.09091	9.09091	72.7273	0	0	40	60	0	20	60	20	0	30	60	10	10	50	40	0
					0	0	30	70	0	0	20	80	0	20	70	10	25	25	50	0	40	30	30	0
									0	0	10	90	10	10	40	40					0	40	60	0
									0	10	10	80									50	0	50	0
																					20	30	40	10
																					20	40	40	0

## Sheet: Fig_1D
Fig_1D
	Frequency (%)
	0 M sorbitol				1M sorbitol				2M sorbitol				4M sorbitol				6M sorbitol
	Wild type				Wild type				Wild type				Wild type				Wild type
	Omega turn	Long reversal	Short reversal	No reversal	Omega turn	Long reversal	Short reversal	No reversal	Omega turn	Long reversal	Short reversal	No reversal	Omega turn	Long reversal	Short reversal	No reversal	Omega turn	Long reversal	Short reversal	No reversal
	0	0	0	100					10	50	40	0	27.2727	45.4545	9.09091	18.1818	70	10	20	0
	0	0	0	100	18.1818	36.3636	18.1818	27.2727	10	30	40	20	10	70	20	0	40	60	0	0
	0	0	0	100	10	10	50	30	20	60	20	0	50	30	20	0	80	20	0	0
	0	0	0	100	20	0	40	40	60	30	20	0	20	50	30	0	70	30	0	0
	0	0	10	90	10	20	70	0	60	20	20	0	60	40	0	0	50	40	10	0
	0	0	10	90	0	10	50	40	20	70	10	0	50	40	10	0	70	30	0	0
	0	0	10	90	0	20	60	20	50	40	10	0	10	50	40	0	70	30	0	0
	0	0	0	100	20	10	30	40	30	50	10	0	80	0	20	0	60	30	10	0
	0	0	10	90	10	10	80	0	20	40	40	10	40	60	0	0	60	40	0	0
	0	0	10	90	20	10	40	30	60	40	0	0	70	30	0	0	100	0	0	0
	0	0	0	100	10	19	60	10	0	80	20	0	20	60	20	0	90	10	0	0
	0	10	0	90	50	30	20	0	30	30	40	0	70	20	10	0	70	30	0	0
	0	0	0	100	60	10	30	0	30	40	30	0	60	20	20	0	60	40	0	0
	0	0	0	100	40	30	30	0	20	20	60	0	70	10	20	0	50	40	10	0
	0	10	10	80	20	50	40	0	20	10	70	0	70	20	10	0	50	60	0	0
	0	0	10	90	40	40	20	0	30	20	50	0	40	30	30	0	70	30	0	0
	10	0	10	80	50	30	30	0	10	10	70	10	70	30	0	0	40	60	0	0
					40	40	20	0	20	10	70	0	80	20	0	0	70	30	0	0
					30	40	30	0	0	10	90	0	80	20	0	0	70	30	0	0
					40	20	40	0	40	10	50	0	70	30	0	0	60	40	0	0
					20	30	30	20
					0	10	30	70
					20	20	30	30
					20	30	50	0
					20	10	60	10
					50	30	20	10
					20	0	60	20
					20	30	40	10
					10	30	60	0
					40	10	50	0
					21.4286	14.2857	64.2857	0

## Sheet: Fig_1E
Fig_1E
	ATR- 12.5%				ATR- 25%				ATR- 100%				ATR+ 12.5%				ATR+ 25%				ATR+ 100%
	Omega turn	Long reversal	Short reversal	No reversal	Omega turn	Long reversal	Short reversal	No reversal	Omega turn	Long reversal	Short reversal	No reversal	Omega turn	Long reversal	Short reversal	No reversal	Omega turn	Long reversal	Short reversal	No reversal	Omega turn	Long reversal	Short reversal	No reversal
	0	0	20	80	5.6	0	61.1111	33.3	0	0	10	90	0	10	40	50	0	40	50	10	0	40	30	30
	0	0	0	100	0	0	26.6667	73.3333	0	0	10	90	0	0	40	60	20	10	30	40	10	10	60	20
	0	10	10	80	0	0	10	90	10	10	60	20	0	0	20	80	10	20	50	20	0	20	50	30
	0	0	40	60	0	0	10	90	0	0	10	90	0	0	30	70	0	0	60	40	0	0	50	50
					0	0	10	90	0	0	30	70					0	0	70	20	0	10	50	40
					0	10	20	70	0	0	20	80					0	9.09091	63.6364	27.2727	20	0	70	10
					0	0	0	100	0	10	10	80					0	0	50	50	0	0	75	25

## Sheet: Fig_1F
Fig_1F
	Frequency (%)
	0 M sorbitol				1M sorbitol				2M sorbitol				4M sorbitol				6M sorbitol
	lin-32				AIB::gfp::TeTx				AIB::gfp::TeTx				AIB::gfp::TeTx				AIB::gfp::TeTx
	Omega turn	Long reversal	Short reversal	No reversal	Omega turn	Long reversal	Short reversal	No reversal	Omega turn	Long reversal	Short reversal	No reversal	Omega turn	Long reversal	Short reversal	No reversal	Omega turn	Long reversal	Short reversal	No reversal
	0	16.6667	16.7	66.6667	0	0	40	60	0	20	70	10	30	40	30	0	0	60	20	20
	0	0	11.1	88.9	0	10	50	40	10	30	50	10	20	50	30	0	20	60	20	0
	0	0	0	100	0	10	20	70	30	10	40	10	18.1818	45.4545	18.1818	18.1818	30	40	30	0
	0	0	0	100	0	0	30	70	20	20	30	30	20	60	10	10	18.1818	18.1818	63.6364	0
	0	0	0	100	0	10	20	70	0	40	60	0	10	80	10	0	0	80	0	20
	0	0	0	100	0	0	40	60	0	30	60	10	0	80	20	0	0	50	50	0
	0	0	0	90	0	0	40	60	10	30	50	10	20	40	30	10	10	50	40	0
	0	0	10	90					10	30	50	10	10	20	70	0	10	70	20	0
	0	30	10	60					10	30	60	0	30	40	30	0	10	50	40	0
	0	0	20	80					0	30	60	20	30	50	20	0	20	30	50	0
	11.1	11.1	11.1	66.7					0	10	90	0	0	60	40	0	0	80	20	0
	20	10	10	60					0	12.5	75	12.5	0	30	70	0	10	30	60	0
	22.2	0	0	77.8					0	14.2857	85.7143	0	10	20	20	0
	0	10	10	80					18.1818	18.1818	45.4545	18.1818	0	50	50	0
	0	0	20	80					14.2857	0	85.7143	0	10	50	40	0
	0	0	0	100					0	28.5714	71.4286	0	30	20	50	0
	0	0	20	80					9.09091	45.4545	45.5	0	10	40	50	0
	0	0	0	100					11.1	22.2	66.7	0	10	40	30	0
	0	0	10	90					11.1	22.2	66.7	0	10	60	30	0
	0	0	20	80					10	40	50	0	0	70	30	0
									10	40	40	10
									30	20	40	10
									0	20	60	20
									20	20	40	20
									20	50	30	0
									10	20	70	0
									18.1818	36.3636	45.4545	0
									10	40	50	0
									10	0	70	20
									11.1	22.2	55.6	11.1
									22.2	0	55.6	22.2
									0	22.2	77.8	0
									0	44.4	44.4	11.1

## Sheet: Fig_2B
Fig_2B
	Frequency (%)
		N2				tm2044				ok246				tm2044 ok624				N2				tm2044				ok246				tm2044 ok624
	S basal																2M sorbitol
	Wild type				lin-32				fax-1				lin-32 fax-1				Wild type (2M sorbitol)				lin-32 (2M sorbitol)				fax-1 (2M)				lin-32 fax-1 (2M)
	Omega turn	Long reversal	Short reversal	No reversal	Omega turn	Long reversal	Short reversal	No reversal	Omega turn	Long reversal	Short reversal	No reversal	Omega turn	Long reversal	Short reversal	No reversal	Omega turn	Long reversal	Short reversal	No reversal	Omega turn	Long reversal	Short reversal	No reversal	Omega turn	Long reversal	Short reversal	No reversal	Omega turn	Long reversal	Short reversal	No reversal
	0	10	0	90	0	16.6667	16.7	66.6667	0	0	20	80	0	0	0	100	35.7	17.9	46.4	0	3.8	73	23.1	23.1	19	4.8	33.3	42.9	0	12.5	12.5	75
	0	0	0	100	0	0	11.1	88.9	0	0	10	90	0	0	0	100	85.7	0	14.3	0	7.1	14.3	42.9	35.7	42.9	35.7	21.4	0	0	0	36.4	63.6
	0	12.5	0	87.5	0	0	0	100	0	0	0	100	0	0	20	80	50	27.8	22.2	0	28.6	28.6	35.7	7.1	50	10	30	10	0	0	50	50
	0	0	0	100	0	0	0	100	0	10	10	80	0	10	0	90	50	25	0	25	0	13.3929	80.3571	6.25	20	20	26.7	33.3	3.2	0	9.7	87
	0	0	0	100	0	0	0	100	0	0	0	100	0	0	0	100	70	10	20	0	16.2338	9.09091	65.5844	9.09091	0	16.7	33.3	50	11.1	11.1	38.9	38.9
	10	0	0	90	0	0	0	100	0	20	10	70	0	0	0	100	50	30	20	0	0	66.6667	33.3333	0	45.5	18.2	9	27.3	11.1	22.2	33.3	33.3
	0	0	0	100	0	0	0	90	0	0	10	90	0	0	0	100	66.7	0	33.3	0	4.54545	37.013	58.4416	0	33.3	11.1	44.4	11.1	0	0	30	70
	0	5	0	95	0	0	10	90	0	0	0	100	0	0	10	90	53.8	23	23	0	11.1	22.2	66.7	0	55.6	0	44.4	0	0	20	40	40
	0	0	20	80	0	30	10	60	0	20	0	80	0	0	0	100	42.9	28.6	28.6	0	11.1	22.2	66.7	0	33.3333	11.1111	55.5555	0	0	0	66.7	33
	0	0	20	80	0	0	20	80	0	10	10	80	0	0	10	90	33.3	16.7	50	0	10	40	50	0	33.3	11.1	55.6	0	0	0	77.8	22
	0	10	10	80	11.1	11.1	11.1	66.7	0	10	10	80	0	0	0	100	33.3	44.4	22.2	0	10	40	40	0	0.1	33.3	33.3	33.3	0	0	50	50
	0	0	10	90	20	10	10	60	0	20	10	70	0	0	20	80	11.1	55.6	33.3	0	20	20	40	20	10	30	60	0	0	33.3	33.3	33.3
	0	10	0	90	22.2	0	0	77.8	0	10	10	80	0	0	0	100	0	18.1818	72.7273	9.09091	20	50	30	0	60	20	20	0	0	22.2	66.7	11.1
	0	10	0	90	0	10	10	80	0	10	0	90	0	0	0	100	11.1	22.2	66.7	0	10	20	70	0	20	20	30	30	0	11.1	66.7	22.2
	0	18.1818	36.3636	54.5455	0	0	11.1	88.9	0	20	0	80	0	0	0	100	33.3333	55.5556	11.1111	0	18.1818	36.3636	45.4545	0	10	40	50	0	11.1	22.2	33.3	33.3
	9.09091	9.09091	18.1818	63.6364	0	11.1	22.2	66.7	0	20	0	80	0	0	10	90	22.2222	44.4444	33.3333	0	10	40	50	0					10	20	50	20
	0	0	0	100	0	0	0	100	0	10	0	90	0	10	0	90	30	40	30	0	10	0	70	20					10	10	30	50
	0	27.2727	9.09091	63.6364	0	10	0	90	0	0	30	70	0	10	0	90	33.3	55.6	11.1	0
	20	0	10	70	0	0	22.2	66.7	0	0	20	80	0	0	0	100	40	20	40	0
	20	10	0	70					0	0	10	90	0	10	20	70	30	30	30	10
													0	0	0	100

## Sheet: Fig_2D
Fig_2D
	Frequency (%)
	Wild type				lin-32				lin-32; Plin-32::LIN-32				lin-32; Punc-130::LIN-32
	Omega turn	Long reversal	Short reversal	No reversal	Omega turn	Long reversal	Short reversal	No reversal	Omega turn	Long reversal	Short reversal	No reversal	Omega turn	Long reversal	Short reversal	No reversal
	60	20	20	0	10	40	30	20	40	30	30	0	40	20	20	0
	50	30	10	10	30	20	20	30	55.6	22.2	22.2	0	60	30	30	0
	40	50	10	0	10	10	50	20	27.2727	45.4545	27.2727	0	70	10	10	10
	40	30	30	0	0	10	60	30	20	20	70	0	50	30	30	0
	40	50	10	0	0	0	70	30	9.09091	54.5455	36.3636	0	50	10	10	20
	60	20	20	0	10	20	20	50	0	22.2	77.8	0	40	30	30	0
	40	30	30	0	0	10	70	20	0	66.7	33.3	0	20	30	40	10
	40	30	20	10	0	0	30	70	11.1	33.3	55.6	0	14.2857	14.3	57.1429	14.2857
	50	10	30	10	10	30	60	0	22.22	55.56	22.22	0	50	20	30	0
	70	30	0	0	0	0	40	60	50	20	30	0	50	30	10	10
	80	0	20	0	30	20	40	10	50	20	30	0	10	50	20	20
	20	0	40	40	0	20	60	20	40	20	40	0	50	30	20	0
	30	30	10	30	20	20	40	20					20	10	70	0
	20	50	30	0	20	50	30	0					30	20	40	10
					10	20	70	0					30	30	30	10
					18.1818	36.3636	45.4545	0					10	40	50	0

## Sheet: Fig_3A
Fig_3A
	Time (s)	ΔF/F Wild type																				ΔF/F lin-32
	1	1.00761	0.51161	0.39888	9.531	0.42803	-3.13749	16.3213	8.37643	-0.66803	-2.08437	-0.800602	0.587223	2.82743	0.170909	2.33948	2.34283	1.21617	0.373981	-0.686427		-1.84413	2.25805	0.947435	6.36953	4.16504	-7.98876	0.278116	3.3453	-1.38047	20.3307	-4.14466	8.36209	1.32446	0.264579	8.02067	12.0101	4.15607	-2.99616	0.332606	6.90238	0.461905	0.293296
	2	3.12884	0.288051	-0.139352	2.5049	1.08171	-2.04449	15.4409	7.92881	0.0787327	-0.158745	-0.67179	0.33257	2.6017	-0.282734	2.01182	1.73587	0.575354	-0.713123	0.0729233		-1.76372	1.47416	1.28538	3.82857	3.40135	-8.31241	0.871264	2.97254	-0.362229	20.1296	-3.96091	5.86884	0.876985	0.463852	3.75504	7.76852	3.46291	1.29294	-1.68655	10.4652	0.0506112	0.620784
	3	2.83626	0.348677	-0.268477	-1.77531	1.96337	-0.507556	14.4662	5.01158	0.52608	-0.134437	0.0687864	-0.0401577	1.86049	0.363473	1.19681	0.732349	0.512439	0.385593	0.0693026		-1.47421	1.08186	1.30952	3.52277	3.34199	-8.33445	0.854535	1.99269	-0.479587	10.4009	0.753697	2.00292	0.577073	-0.388319	2.95433	4.45649	3.05639	-6.38659	-1.30291	9.26795	0.485976	0.525584
	4	2.1982	0.203174	0.401437	-2.31985	2.01113	-0.884136	14.4316	4.55091	0.651069	0.0458297	-0.242417	0.178342	1.64701	0.249282	0.808322	0.652942	0.38967	0.762512	0.297898		-0.929818	0.562242	1.11187	1.70954	2.73868	-7.83572	1.81164	2.29871	0.519232	9.71198	0.622263	0.100934	0.20782	-0.315812	-0.124178	2.60971	2.26036	-6.58127	0.189212	8.45007	0.678541	0.726005
	5	-0.0310588	-0.133302	-0.271034	-2.14193	1.93058	-0.237521	13.7668	2.74478	0.532292	0.340715	0.697503	0.011698	0.813353	0.209028	0.0548767	-0.376255	0.337081	1.25598	-0.126048		-0.207678	0.00579336	0.622876	0.935498	1.09346	-5.40801	1.59788	1.04125	0.613118	4.0505	0.487515	0.136307	0.199793	-0.762696	0.418551	1.49211	1.33712	-4.14035	1.03055	3.94646	0.0556346	1.42788
	6	0.250271	-0.146943	0.308109	-1.49228	0.165029	0.856092	11.987	2.29431	0.48691	0.709411	0.288051	-0.275334	0.301388	-0.273369	-0.605331	-1.6514	-0.718509	1.57721	0.137437		-0.00992606	0.332296	0.437892	0.671592	0.030721	-0.0521282	1.48244	0.491928	0.725355	-2.21286	0.826908	-0.868547	0.204319	0.0133506	0.796307	0.521823	0.509611	5.89835	0.525057	0.642549	0.351808	0.0586031
	7	-0.989832	-0.411425	-0.189212	-0.0655438	-1.63968	1.73049	11.4182	0.879345	0.236807	1.1127	0.376154	-0.519518	-0.157859	-0.149484	-2.03112	-1.63083	-0.952192	0.105353	0.406188		-0.539124	-0.196617	0.643908	0.0592862	-0.655902	1.60743	0.00654303	-0.534066	-0.775754	-2.13362	0.134575	1.09826	0.157351	0.12499	-0.20952	0.167958	-0.279278	7.18834	-0.24962	-1.48411	-0.050067	0.123139
	8	-3.11219	-0.550866	-0.345185	1.20644	-2.72257	2.77328	11.0976	-1.71741	-0.202302	1.13045	0.163818	-0.585494	-0.196284	-0.0707822	-3.54659	0.52242	-1.15451	-0.853594	0.676091		0.342295	-0.269749	-0.623737	-0.543297	-0.233271	2.03885	-1.29277	-1.35547	-0.275171	-3.44465	-0.706773	0.0159419	-0.0777447	0.0491935	-0.541913	-1.32481	-0.729732	-1.43213	-0.836405	-2.15643	-0.123953	-0.446257
	9	-4.54247	-0.995711	-1.2759	2.49331	-3.56857	4.26184	10.9477	-1.72429	-0.194823	2.49558	0.71297	-0.445508	-0.760597	-0.266633	-3.9783	-1.15392	-1.60964	-2.31132	0.439597		0.414432	0.128277	-1.08094	-1.12308	-0.235007	1.81385	-1.79409	0.356362	-0.287547	3.74062	-0.742225	-0.381966	-0.483718	0.575162	-0.463425	-0.857085	-0.837723	-7.5142	-0.469586	-0.948473	-0.233423	-1.16336
	10	-4.61674	-1.34052	-4.9566	2.17553	-3.30398	5.45772	10.4585	-2.19184	0.211327	2.77272	0.416492	-0.804968	-0.621004	-0.504052	-4.49865	-2.16255	-1.74867	-2.31678	0.486501		1.1762	-0.49004	-1.09026	-2.57642	-1.78078	1.58988	-2.16511	-0.715774	-0.305684	5.49161	-1.18495	-1.06142	-0.755705	0.0838854	0.110308	-0.746337	-0.460667	-2.32153	-2.57475	0.645198	-1.48782	-1.78828
	11	-4.39618	-2.09835	-4.80062	-1.41697	-3.62939	4.77252	10.0691	-4.18157	-1.11373	0.122479	0.10232	-2.19545	-0.723842	-1.14632	-5.18091	-6.38323	-1.23464	-3.31042	-0.271204		0.0291241	-0.546185	-1.33093	-3.75578	-3.3328	2.21118	-2.15247	-2.51951	0.787021	4.92266	-2.67035	-1.62755	-0.964243	-0.874993	-1.11418	-0.340675	-1.81898	-3.6014	-1.41108	-0.514444	-1.74611	-2.21838
	12	-2.88825	-1.49664	-4.41325	-2.81971	-3.89653	5.08603	9.1203	-5.74859	-0.79961	-3.2483	0.110363	-2.97645	-1.29892	-0.435373	-6.07229	-7.37558	-1.83548	-2.94511	-0.102349		-1.44478	-1.2042	-1.12205	5.09737	-2.83206	6.22925	-0.979373	-2.17669	0.845699	4.80077	-0.571881	-2.69915	-1.61231	-0.743953	-1.80621	2.46785	-3.11489	-4.0152	-3.22333	-2.17451	-2.13375	-2.21618
	13	-3.63658	-2.00287	-4.75204	-3.87817	-4.01243	4.24348	11.6459	-3.66896	-0.841442	-6.63043	-0.345615	-1.97756	-1.30876	-1.68096	-7.67818	-2.16802	-2.33326	-3.83285	-0.677211		-2.40257	-1.18453	0.169497	6.59031	-2.79683	6.75019	-1.46434	-2.41102	2.10206	5.93716	-1.55461	-3.63854	-2.17764	-0.592196	-1.98555	1.3935	-5.68363	-5.17245	-3.66672	-4.126	-2.72442	-2.8461
	14	-4.42768	-2.71447	-4.91185	-3.60839	-4.22098	3.90731	11.2653	-4.4584	-0.846513	-9.51382	-1.26512	-2.75089	-1.33883	-0.953916	-8.25729	-4.8115	-2.30457	-3.025	-0.512306		-2.97832	-0.773271	1.04877	6.43175	-2.67082	5.06807	-0.170416	-2.84155	3.34904	6.29851	-2.94907	-4.84107	-2.24015	-0.683447	-0.459835	2.5604	-8.71948	-4.50442	-3.69187	-3.9862	-3.03943	-3.92797
	15	-3.68947	-3.9376	-5.49355	-3.88728	-4.75622	3.40581	9.1561	-4.10163	-0.352643	-11.5599	-1.73211	-3.24705	-1.37856	-0.751987	-8.96412	-5.81657	-3.44105	-4.13323	-0.509508		-2.89502	-1.08708	1.03969	6.52791	-2.83275	3.63713	0.0727169	-2.63334	3.8253	7.84061	-3.64746	-5.07747	-3.23108	-0.519853	-0.273649	11.7365	-10.4651	-4.3818	-3.52474	-4.72382	-2.96136	-4.36008
	16	-4.02032	-3.93912	-5.615	-4.29941	-4.45342	3.15966	8.93368	-4.35616	0.488812	-13.4114	-2.44856	-3.32922	-1.91484	-0.0111398	-9.61337	-8.28864	-3.24083	-6.60433	-0.699264		-3.23166	-1.3147	1.56787	5.03109	-3.83544	-1.08453	-0.298117	-2.8303	4.56273	7.89036	-3.6881	-5.67193	-3.57848	-0.831258	-5.88729	10.7533	-11.2706	-4.48476	-3.24408	-6.09697	-3.36972	-4.99682
	17	-4.86431	-3.91638	-5.39767	-3.84259	-4.36554	2.27179	8.21515	-4.31678	1.16357	-14.8892	-2.28237	-4.06555	-2.05443	0.987829	-10.0584	-11.0393	-3.12858	-8.98281	-1.02265		-3.45077	-1.53159	0.603995	3.86905	-3.85627	-1.08643	-0.586233	-2.74793	4.55718	9.22163	-3.93944	-6.03047	-2.81025	-0.356587	-8.69166	10.3923	-11.7791	-4.16886	-3.24282	-6.02746	-5.28533	-5.57583
	18	-1.9441	-3.48063	-6.44984	-3.31791	-4.97019	1.77948	7.54558	-4.01505	2.59828	-16.2655	-2.62662	-4.59774	-1.65403	0.525477	-10.7923	-11.4936	-3.81777	-8.6876	-2.20842		-3.98882	-1.82019	-0.166295	3.51022	-4.33149	1.36022	0.113983	-3.10201	4.03441	5.26571	-3.8374	-6.15019	-3.35388	1.18909	-8.3999	4.54531	-12.2265	-6.26032	-2.56736	-7.2122	-6.22283	-6.512
	19	-2.48763	-3.78528	-6.17113	-2.09062	-4.53047	1.4972	7.46844	-4.30516	3.96504	-18.0254	-3.46569	-5.13857	-1.43313	0.428045	-11.2184	-12.3043	-3.81471	-8.46514	-4.09807		-3.32208	-2.57601	0.653468	2.94494	-3.89619	4.3118	0.200975	-3.69766	3.7073	1.36943	-2.47824	-6.26816	-3.31272	1.5074	-9.19588	3.09205	-12.4716	-4.95249	-1.79646	-8.65735	-9.13161	-7.21528
	20	-5.0061	-4.08311	-6.57513	1.96698	-4.44195	1.29635	7.16934	-5.1762	5.38251	-18.6567	-3.48858	-5.63838	-1.2811	1.25778	-11.8604	-13.1139	-4.00002	-7.73747	-5.51885		-2.27426	-2.32675	0.119308	3.2845	-4.06802	2.90358	-0.0521956	-3.42348	2.88217	-4.60042	-0.839071	-5.53508	-3.36336	0.611334	-10.7258	4.90322	-13.2392	-1.38367	-1.62397	-8.78265	-9.31287	-9.40989
	21	-5.8152	-4.66588	-6.80014	3.45826	-4.76227	4.55086	6.97787	-4.92262	8.0098	-18.3664	-4.10084	-5.39407	-1.2915	0.921943	-13.2813	-13.7177	-4.73664	-7.90214	-7.31223		-2.06805	-2.36305	-0.765701	3.60179	-4.47156	1.90096	-0.0367674	-4.49332	3.84834	-20.2594	-1.21204	-5.23913	-3.30179	-1.45933	-10.9913	7.47453	-13.0752	1.96139	-2.63874	-8.16192	-9.17536	-7.34074
	22	-5.98738	-5.30927	-7.2949	4.5308	-4.40406	1.12368	7.1474	-5.28223	9.92647	-28.708	-4.36614	-5.67258	-1.71714	0.933937	-14.2977	-15.5193	-4.64064	-7.47639	-8.44055		-2.3514	-3.09634	-1.89975	3.40929	-4.70083	-0.715953	0.475151	-4.77704	4.61565	-23.3487	-1.6712	-6.55979	-3.43544	-2.05978	-11.192	5.29535	-14.4299	8.46723	-2.75572	-10.7832	-9.90962	-6.34305
	23	-4.54247	-5.06146	-7.15427	5.64306	-3.76535	1.10347	8.22046	-4.16354	12.6067	-32.2968	-4.80095	-6.03071	-2.20628	1.54416	-14.5324	-17.9826	-5.52565	-7.48129	-9.82183		-2.57474	-3.63079	-4.70128	4.08099	-5.15991	-4.38834	0.420687	-5.37727	4.95086	1.62419	-0.659215	-6.39428	-3.88607	-1.99418	-10.8387	1.60535	-14.5142	4.57872	-2.92254	-11.8235	-10.3994	-6.8465
	24	-5.00385	-4.43398	-8.18727	6.7578	-3.84463	1.09367	11.6283	-3.83999	15.2968	-32.2927	-5.15027	-6.6223	-2.20052	1.43342	-15.1265	-19.8691	-6.06511	-6.56236	-10.6097		-2.65707	1.08776	-4.07845	4.38378	-5.46574	-4.68376	0.870707	-5.42837	5.46916	1.50575	0.932401	-7.7924	-4.50255	-0.782262	-11.3071	1.57782	-15.5533	0.333593	-3.8837	-11.7166	-10.25	-6.78517
	25	-4.3174	-4.51507	-8.41484	6.87118	-3.27755	1.8848	10.3992	-3.81057	18.1055	-33.1258	-5.96558	-6.6576	-2.49252	1.70272	-15.4423	-20.9046	-6.34717	-6.31654	-10.9954		-2.82654	1.12334	-4.85782	5.13591	-5.95692	-4.85884	0.750999	-6.15882	6.85013	-6.03398	2.03244	-7.09374	-4.40665	-2.51324	-10.7307	0.991258	-16.4735	-7.81928	-5.73949	-11.733	-10.0574	-5.09502
	26	-3.57807	-4.07932	-7.33837	7.16828	-2.76429	2.24056	9.88364	-3.09514	21.2396	-33.2189	-6.16505	-7.59258	-1.99243	2.34367	-15.6936	-19.8088	-7.33277	-6.65806	-11.681		-3.48559	0.229839	-4.34756	4.68905	-6.37869	-3.45199	1.67	-6.88127	6.72744	-19.4094	3.24791	-14.3529	-4.42159	-2.24837	-10.9092	-0.168486	-16.9825	-9.93377	-6.11936	-9.46244	-10.0746	-2.72124
	27	-4.80917	-4.76818	-7.56338	7.17986	-2.22427	1.84683	9.59424	-2.70161	23.5079	-33.4476	-6.67114	-8.01485	-1.68967	2.52555	-15.7132	-23.9739	-7.23563	-5.76151	-12.1066		-4.15444	0.581732	-4.34852	5.27626	-6.03746	-3.41257	1.55252	-8.67795	6.71357	-20.8869	3.94284	-14.5199	-4.16669	-1.69905	-10.6459	-1.45998	-17.924	-12.4515	-6.15301	-9.70572	-10.4247	-0.345245
	28	-3.96968	-4.95688	-7.67077	6.44001	-1.40566	2.46773	6.98411	-1.69274	26.4791	-34.1751	-7.63395	-8.07754	-2.25584	3.13232	-16.4639	-4.1558	-7.46874	-5.93556	-12.0308		-4.04249	-0.00851124	-3.74266	5.46133	-5.71081	-2.54147	1.66572	-8.42322	7.11472	-15.9968	4.17818	-15.0005	-4.56087	-1.03497	-12.0172	-2.56202	-18.6126	-12.1858	-6.5387	-11.5174	-11.1852	1.47378
	29	-4.11034	-5.32064	-7.92646	5.8665	-2.33157	0.312959	4.30238	-0.676528	28.0588	-34.1201	-8.2331	-8.1255	-2.90684	2.87963	-17.4187	-5.31279	-7.84451	-6.0328	-11.7291		-3.26456	-0.994992	-4.7541	6.06603	-1.96805	0.453315	1.19265	-2.3399	7.28585	-13.255	4.714	-13.8462	-4.55473	-0.886337	-12.5402	-3.74276	-19.072	-14.1658	-4.66325	-10.9247	-11.1615	2.26624
	30	-4.12722	-4.83033	-7.34988	6.54594	-2.20039	1.7758	4.36867	-0.591369	29.3526	-33.9861	-8.51473	-8.03044	-3.1747	2.42746	-17.6526	-6.54335	-7.65978	-5.73689	-12.0976		-3.96958	-0.57551	-4.74334	5.83659	-0.320748	0.0284398	1.43876	-2.45163	7.41025	-10.5601	5.07386	-11.8989	-4.82851	-0.633629	-12.1704	-4.1002	-19.0761	-15.4707	-3.67206	-10.7034	-11.4466	2.73322
	31	-5.3662	-4.84776	-7.4675	5.91698	-2.03323	1.48311	3.75962	-0.65257	30.4969	-34.0837	-9.44041	-8.09824	-4.26305	1.82742	-17.0978	-7.52132	-7.84202	-5.28749	-11.7875		-4.11481	-1.34921	-5.01676	5.76995	-0.973873	-0.982448	1.59304	-2.18126	6.94338	-10.1611	5.22302	-11.4614	-4.74422	-0.291149	-11.9095	-3.48984	-19.2326	-17.307	-3.82002	-11.6489	-10.9329	2.74705
	32	-5.59464	-5.10239	-7.41891	3.7024	-1.84378	1.49352	1.79526	-0.0170793	31.4802	-34.1261	-8.66878	-8.32392	-4.57639	1.47006	-17.8529	-8.42047	-8.24819	-5.44615	-11.9137		-4.19907	-1.2464	-5.23472	5.80283	-1.49925	-1.99902	2.07875	-3.41604	7.68764	-10.4402	5.3252	-7.0206	-5.01723	-1.41938	-11.9681	0.300171	-19.4315	-19.6549	-3.33355	-12.5795	-10.111	1.73212
	33	-8.14912	-6.07089	-8.0965	1.36119	-1.51169	1.14511	0.3097	-0.518071	31.7415	-32.4466	-8.30944	-8.837	-4.56303	0.615844	-17.4853	-9.51552	-8.48742	-5.25993	-12.6999		-5.06587	-1.18417	-5.23974	3.8786	-4.315	-2.93846	0.527383	-3.62559	7.8577	-10.8076	4.99964	-9.48631	-4.44064	-1.26334	-12.5477	-1.38081	-19.2004	-20.8005	-3.57238	-13.6352	-10.3301	-0.213168
	34	-9.74482	-5.61544	-7.70273	1.07899	-0.0632668	1.3386	-1.93897	0.367441	32.5447	-30.1553	-7.97968	-8.74814	-4.38593	-0.392325	-18.2591	-10.5291	-9.08808	-6.24126	-12.6394		-5.59795	-1.53839	-6.10444	3.53285	-4.52484	-4.37164	-1.31916	-3.86545	6.86891	-9.75539	5.92558	-5.69354	-4.54046	-0.827312	-13.5607	-2.00423	-19.8717	-21.2282	-5.05129	-13.2718	-10.3391	2.80357
	35	-7.17684	-5.49267	-7.97377	0.827408	0.502218	1.87439	-1.95514	0.328538	32.4128	-27.0964	-8.2545	-8.47389	-4.25005	-0.795692	-18.2448	-11.664	-8.71326	-6.99132	-12.586		-6.45052	-2.53059	-6.80231	2.1518	-4.37366	-5.14065	-2.14429	-3.87403	6.86422	-9.09341	4.48269	-6.24911	-4.90374	-0.792784	-13.2737	-1.70543	-19.9115	-22.4812	-4.83903	-13.0726	-10.4658	5.43349
	36	-6.03014	-5.27214	-8.03258	1.46712	1.11578	1.7605	-3.34508	0.534676	33.0468	-23.4739	-8.25995	-8.83359	-5.13421	-2.09813	-18.8772	-12.6359	-8.52452	-7.30836	-11.9526		-6.82813	-2.15903	-6.36996	2.42101	-6.50418	-7.22939	-1.66937	-4.21075	6.75966	-8.15106	4.83333	-8.008	-4.48829	-1.96606	-13.2985	-2.21391	-20.0156	-22.8369	-7.48994	-12.606	-10.0214	4.19068
	37	-11.7828	-4.40594	-8.00189	2.45524	1.25174	1.68457	-3.64256	0.605839	33.4706	-18.8767	-8.01235	-9.34533	-4.92315	-2.52647	-19.3031	-12.7632	-9.47551	-8.1856	-11.1842		-5.91632	-2.84046	-5.35781	1.75497	-8.45626	-6.73342	-0.46002	-4.22162	5.9085	-6.14704	5.74212	-9.92008	-3.49513	-2.92099	-16.1332	-2.49373	-19.8263	-24.217	-6.25505	-11.8615	-10.4356	3.04788
	38	-8.98973	-5.11527	-7.68611	3.61136	1.83665	1.12245	-3.65388	0.619123	33.9127	-13.8608	-8.07756	-9.0415	-5.6083	-2.75666	-19.7089	-13.8468	-10.1842	-7.88073	-11.2214		-5.04048	-3.87505	-5.78537	1.01822	-8.99987	-11.1128	-0.461135	-4.41381	6.32523	-4.47745	6.18341	-12.0758	-3.95883	-3.29258	-14.0865	-2.29261	-19.5677	-23.7635	-6.45929	-9.19205	-10.7368	4.34842
	39	-6.3396	-4.9584	-7.82546	5.17548	2.41169	1.49536	-2.56973	0.899033	33.7606	-8.11196	-7.9433	-8.89421	-5.84498	-2.82633	-19.6043	-14.6173	-9.91801	-7.90186	-11.8733		-4.7477	-3.01999	-5.44576	4.1151	-10.1452	-10.7556	-0.0607461	-4.26566	6.89494	-3.53316	5.11508	-16.0812	-4.36532	-3.24522	-12.3661	-2.78382	-20.1928	-23.1955	-6.12423	-8.21319	-10.6834	0.491112
	40	-6.3261	-5.41537	-9.99629	8.11254	2.57917	1.64844	-1.79208	0.310273	34.0035	-3.33737	-8.55828	-8.90212	-5.71801	-2.78788	-20.3692	-15.1979	-10.1934	-7.70025	-11.6871		-4.88389	-3.44591	-5.19887	4.24803	-8.33025	-10.3736	1.19804	-4.75149	7.11259	-4.38981	4.0185	-17.451	-4.8654	-2.43695	-11.8596	-2.55377	-21.4733	-23.8312	-6.02141	-8.5227	-10.8999	-0.199339
	41	-6.17306	-5.03418	-9.10904	14.5933	3.04595	2.46957	0.430957	2.86908	34.1181	0.244194	-8.08535	-8.52611	-5.9545	-3.50999	-20.3345	-16.1921	-10.7745	-8.59554	-12.0326		-4.49204	-4.20119	-5.91013	3.72888	-7.54279	-9.74439	0.511212	-5.19251	8.47735	-3.01934	3.10913	-18.6166	-5.72218	-2.74589	-11.0218	-3.96332	-21.7221	-23.5635	-6.48524	-11.7222	-10.345	-0.582343
	42	5.47626	-4.85079	-0.843785	18.8453	3.9916	2.90554	1.61881	2.75166	34.3581	3.78495	-10.4755	-7.28072	-5.57786	-3.8386	-19.469	-10.5296	-10.8453	-5.66092	-11.5923		-4.49916	-4.45152	-5.30164	2.87812	-7.97011	-4.94767	0.481285	-5.47699	8.22556	-3.45865	3.04644	-18.1883	-4.88171	-2.81971	-11.4551	-5.20784	-22.1257	-22.7279	-6.58429	-13.8475	-10.1016	0.535806
	43	7.54797	-3.54581	-1.15829	17.0644	4.39247	2.72062	3.10737	2.42644	34.0888	6.1286	-10.6428	-7.26672	-4.34547	-3.51262	-17.6593	-7.48482	-11.1203	-4.03362	-11.5629		-4.70961	-4.93537	-5.71965	3.05453	-8.70064	-4.34564	0.821448	-5.02281	9.16442	-16.9021	2.79582	-18.6661	-5.33943	-3.42427	-11.6886	-5.48144	-22.7621	-21.1728	-6.3692	-14.641	-9.91129	1.20682
	44	10.4963	-0.792613	1.36412	16.8426	4.28485	3.23375	4.3719	2.40319	33.2874	7.74159	-9.16225	-6.75948	-1.40733	-3.89562	-15.6433	-5.11249	-11.5605	-3.17932	-11.8848		-4.99643	-4.96863	-5.95578	9.65484	-9.83194	-5.03512	1.19265	-4.61669	9.14586	-6.93478	2.38336	-18.4674	-5.27778	-3.57373	-12.6565	-5.56995	-23.2916	-20.0448	-5.63179	-15.4001	-9.4372	-0.0824933
	45	10.8755	-0.825958	1.54182	16.6233	4.17946	3.08679	4.54859	1.72002	33.3301	7.79819	-9.248	-6.7747	-1.39211	-3.7995	-15.6369	-5.10215	-11.2868	-3.30091	-11.839		-5.42444	-6.04774	-5.48065	10.5326	-11.7898	-6.62651	0.321612	-4.84892	8.7684	-8.45448	1.83745	-16.706	-5.56445	-3.5563	-12.1554	-6.53899	-21.9686	-14.1675	-5.70742	-16.148	-9.37943	-1.90893
	46	13.529	1.67033	4.20358	16.3974	4.61727	3.72729	6.2471	1.6944	33.1003	8.26252	-8.86453	-6.48353	-0.120733	-3.67857	-14.6415	-3.36994	-11.5813	-2.80632	-11.7416		-5.53351	-6.40893	-5.8946	10.0738	-12.1265	-8.24958	1.17723	-6.15882	8.77288	-11.7058	2.12568	-16.5461	-5.58375	-4.5719	-11.7418	-6.48206	-21.9981	-9.45831	-4.57834	-15.9151	-10.2985	-2.71342
	47	20.4216	7.22522	6.99446	16.8203	5.0452	4.17918	6.67115	1.48969	31.9016	9.02511	-8.23235	-6.26503	1.92991	-3.71603	-13.3321	-0.661311	-11.3337	-2.58107	-12.4705		-4.57515	-6.30397	-5.85253	10.5431	-13.004	-7.31099	1.5923	-3.49784	9.55469	-17.3617	2.05895	-16.6418	-5.66667	-5.53177	-12.419	-5.73794	-22.1795	-9.2826	-4.67394	-15.8133	-9.86461	-4.30837
	48	24.7395	8.17099	9.35578	17.2928	5.10761	3.67095	7.92645	1.87492	30.7882	8.3578	-7.9944	-6.20404	4.6156	-4.37456	-12.6375	-0.332629	-11.2212	-1.79967	-13.6525		-4.4882	-7.81668	-6.5528	9.85299	-12.7103	-8.43447	-0.365406	-2.63067	9.15546	-8.92071	0.562888	-17.61	-6.04472	-5.41388	-13.7037	-8.23755	-23.0088	-8.8806	-5.74515	-15.5616	-9.7114	-5.17479
	49	30.1883	10.8605	11.7657	18.0111	5.8479	3.32376	8.5221	1.59074	29.8283	7.21268	-7.2886	-5.95852	5.73884	-4.65191	-11.2754	0.477724	-11.8267	-2.16455	-14.2408		-5.00547	-8.34148	-7.29297	9.27198	-11.9767	-7.50002	-2.23259	-1.38236	8.62031	-9.8215	-0.236091	-17.7163	-6.63378	-5.72611	-14.0817	-8.59577	-23.2109	-6.79027	-5.36041	-14.3935	-10.1409	-4.86795
	50	37.4725	13.7895	14.1551	17.2829	6.22903	3.27906	6.82105	1.63273	28.4349	6.3023	-7.25457	-5.64337	6.44534	-4.34532	-10.3541	1.04272	-12.0539	-2.43906	-14.5539		-5.40405	-8.27443	-8.16842	7.71894	-8.22212	-5.58825	-2.60565	-0.808058	9.78898	-19.5427	0.123478	-17.0605	-7.15214	-5.73186	-14.6605	-8.67478	-23.6156	-5.67614	-4.80129	-14.6748	-9.037	-4.8956
	51	46.6776	18.4229	17.9368	11.3235	7.00052	2.56387	7.29891	1.63724	27.6577	5.26062	-7.37732	-4.88465	8.23926	-1.70035	-8.61381	1.45058	-11.9303	-2.9363	-14.9714		-6.03905	-8.06629	-8.45761	7.2712	-6.81503	-6.53957	-3.45885	-0.24482	10.6886	-24.1365	-0.45702	-17.5816	-6.85368	-6.46434	-14.4995	-8.58395	-24.3858	-7.72209	-3.70555	-16.2889	-9.95901	-5.11366
	52	55.0657	21.17	22.9561	6.95062	6.90691	3.27233	7.41532	1.56892	26.2076	3.71096	-6.6803	-2.0041	10.4566	-4.4273	-7.84453	1.12879	-11.863	-2.8108	-14.7186		-5.80975	-8.69266	-8.94875	6.32959	-4.69962	-8.69907	-3.04229	-1.0075	11.8922	-29.4745	-3.5032	-15.139	-6.94146	-6.76275	-14.2288	-9.20441	-24.465	-4.36986	-4.04218	-16.5204	-10.5026	-5.0357
	53	62.3241	23.8126	25.0515	7.35696	1.8895	1.39739	6.8453	2.53674	25.5653	1.84956	-6.62622	-0.655974	11.5141	-6.40897	-5.84896	2.55181	-12.3723	-2.53308	-14.8667		-6.10772	-9.17097	-9.68415	4.57398	-4.38217	-9.99556	-1.63572	-1.2037	13.3863	-23.5514	-2.31496	-28.9952	-6.93694	-5.30043	-14.4947	-10.3506	-23.8953	-5.16838	-4.29501	-17.2617	-11.2036	-5.34254
	54	69.2436	26.4445	27.4972	8.39805	0.144014	0.518088	8.96371	2.63875	24.7872	0.77151	-6.16703	0.799393	12.3543	-6.8475	-4.558	0.792023	-11.9718	-1.95329	-14.7655		-5.76627	-9.23265	-10.0314	3.26152	-5.20278	-10.1519	-0.647203	-1.32554	12.6988	-16.8308	3.59898	-0.243355	-7.44393	-4.69028	-14.7111	-10.7882	-23.9956	-14.7476	-4.77299	-18.2544	-10.6022	-6.7515
	55	73.189	28.089	31.7928	6.91752	1.13743	0.892219	5.59093	2.22481	23.6496	0.161335	-5.68804	1.72427	13.4924	-7.86339	-3.52706	-0.532097	-12.2763	-2.9107	-14.514		-5.57275	-9.35496	-12.4649	7.86618	-5.67783	-9.76057	-0.586977	-1.42754	12.9995	-25.7565	4.00077	3.02762	-6.96247	-4.55842	-14.5382	-10.8393	-25.2256	-16.9676	-3.93558	-18.379	-10.7	-7.92697
	56	82.1252	31.1946	33.768	6.66511	2.00699	0.994477	3.8915	1.31154	22.337	-0.802276	-5.68643	2.78512	14.7851	-7.73146	-2.69888	1.53581	-13.0418	-2.18526	-14.3348		-5.4052	-9.40735	-12.5858	7.85858	-6.3714	-9.11758	-0.515413	-1.15908	13.2263	-29.1513	3.35355	1.9922	-7.79064	-4.87196	-15.0414	-10.7947	-25.1254	-15.865	-3.58244	-19.3876	-11.5309	-7.36579
	57	87.7034	32.933	35.2331	6.59146	3.41306	0.123139	4.09705	-0.344194	21.4836	-2.06414	-5.70548	3.61153	15.4266	-10.5235	-1.12361	1.61926	-12.7417	-2.46648	-14.9075		-4.00343	-9.81503	-13.0038	7.01065	-8.38493	-9.44553	0.368455	-1.3549	13.4764	-13.4105	2.01039	2.80898	-7.82625	-5.52437	-14.9115	-9.44333	-25.5285	-17.7563	-3.78071	-19.7767	-10.9451	-6.37611
	58	93.1905	34.3555	39.3523	6.58566	5.06049	-0.11873	4.21693	-1.91667	20.821	-2.07053	-5.35035	4.8372	15.915	-10.7916	-0.18754	-0.362466	-12.1175	-3.22228	-15.5518		-2.98794	-10.3541	-13.6073	6.48567	-9.37876	-9.88246	0.730924	-1.71088	13.8954	-16.5397	1.39357	3.05147	-8.109	-5.64225	-16.009	-9.2853	-25.5479	-19.2013	-3.65886	-18.709	-10.7789	-6.77114
	59	97.3879	36.9344	41.4797	5.99809	8.67564	-0.644105	6.46629	-2.91415	19.7134	-2.57496	-5.44489	4.96245	16.7728	-10.8361	0.310909	-2.07649	-12.0743	-3.03102	-15.9075		-0.680128	-11.2627	-13.5327	7.42816	-9.8427	-9.92377	0.757691	-1.67828	14.1067	-17.9216	0.548332	2.87637	-8.97287	-6.76604	-16.8579	-9.93625	-25.3138	-21.3347	-4.83887	-16.8121	-11.0175	-8.19433
	60	100.331	39.3178	42.9717	5.43285	8.49383	-0.541847	6.40069	-3.56008	19.0328	-3.21122	-5.47125	6.26067	17.5183	-11.232	1.26992	-3.54361	-11.6096	-2.22416	-16.4437		-0.617609	-11.9466	-14.092	8.45427	-9.89321	-9.91775	1.05919	-2.22702	14.3883	-16.0463	0.0430618	0.799754	-9.69207	-7.025	-16.6601	-10.6068	-24.9316	-21.7629	-5.0678	-17.0211	-11.4353	-8.97377
	61	105.691	41.1881	47.0436	4.99093	8.79218	-0.467143	7.1019	-4.50916	17.875	-3.84481	-5.36557	7.41708	17.9985	-12.6785	2.15774	-6.77539	-11.81	-2.88705	-16.1521		-1.12853	-11.3585	-12.2632	8.28387	-8.86726	-9.48323	0.916619	-2.49987	14.3241	-13.2425	-1.59251	5.09783	-10.2372	-6.2963	-16.4535	-11.3862	-24.7597	-25.2507	-4.96104	-17.4104	-11.9173	-7.95904
	62	108.897	43.4752	49.3806	4.33715	8.70462	-0.579811	8.56067	-5.83114	17.27	-4.69523	-5.44885	9.73111	18.8838	-12.4892	2.75209	-4.79094	-11.8177	-1.89649	-16.8456		-0.522773	-12.1599	-12.1191	7.94608	-10.341	-9.95029	0.939111	-2.8202	14.54	-20.1381	-2.35344	1.21991	-10.6413	-5.99887	-16.3106	-11.3978	-24.8326	-23.8773	-6.5692	-18.2343	-12.3267	-2.97377
	63	115.634	45.25	51.1334	4.29163	8.12894	0.114566	10.5259	-6.49439	16.22	-5.5153	-5.94987	10.9491	18.9853	-12.8158	2.79353	-4.80734	-11.886	-1.87872	-17.1341		-0.279815	-12.1606	-12.7679	7.95792	-8.1008	-12.7901	2.37579	-3.14662	14.4013	6.64781	-2.22114	0.367273	-10.4875	-5.38576	-14.6765	-11.2599	-24.2322	-25.2139	-7.57925	-20.2851	-12.1289	-1.52653
	64	122.255	46.9536	51.825	4.40087	7.62491	-0.222825	9.74229	-3.85185	16.2018	-6.47678	-5.82996	13.413	20.0991	-13.4285	2.64243	-6.07642	-12.6295	-1.90796	-17.4482		-0.536238	-12.517	-12.8074	6.82929	-8.37052	-13.5597	1.01811	-4.10931	15.2233	9.6478	-2.77988	2.53416	-10.5769	-5.41963	-11.7663	-11.6897	-24.4715	-25.184	-9.07451	-23.647	-9.42904	-2.61682
	65	127.779	48.317	52.3735	4.76748	7.71629	-2.66478	11.6212	-8.04101	15.4288	-7.90046	-7.34131	12.9262	20.1886	-12.7677	3.95589	-6.55643	-12.827	-3.02095	-18.3901		-0.587023	-13.1435	-13.3164	6.02803	-9.24234	-13.1615	0.864944	-3.48773	14.1387	7.40884	-2.95772	3.68851	-10.4562	-5.69322	-14.4557	-12.0215	-24.8143	-23.6958	-8.71367	-24.8794	-13.291	-3.32551
	66	131.831	49.0551	51.8416	4.36115	5.75556	-5.60945	15.7982	-11.3072	14.7256	-10.9826	-7.80892	15.8957	19.9892	-12.9866	4.79798	-7.35929	-13.2492	-6.34816	-19.2444		-0.462947	-13.1695	-13.7971	5.86647	-9.87689	-12.3785	0.881488	-4.6676	14.5733	9.31445	-3.06797	6.14078	-10.66	-6.09292	-14.1682	-12.2817	-25.5872	-21.3088	-7.4923	-25.1495	-16.6814	-6.06506
	67	128.718	50.6769	51.3366	3.97384	-0.27596	-8.82048	27.1854	-13.1781	13.4307	-13.968	-7.32411	18.6048	20.537	-13.1964	5.86607	-4.44561	-13.1517	-5.56172	-20.8763		-0.440825	-13.5755	-14.7234	4.9146	-9.59259	-10.7487	0.611402	-5.46688	14.6416	8.17655	-3.39165	8.23564	-12.3051	-6.93523	-14.1792	-11.6189	-26.0146	-21.4102	-7.09828	-24.5799	-20.2763	-8.3224
	68	122.939	50.7958	53.3221	3.39454	-2.85981	-10.595	27.1108	-13.9203	12.7146	-16.9344	-8.0538	19.4562	21.6682	-13.6686	5.74382	-2.68226	-13.3642	-3.68048	-21.7195		-0.754765	-13.8316	-14.9447	4.49161	-10.8844	-10.2075	0.295217	-5.16124	15.0937	10.6259	-3.04866	9.72243	-13.02	-6.2062	-14.0486	-11.8873	-26.7814	-19.8254	-9.59259	-25.3619	-19.3058	-8.66933
	69	120.53	53.5869	53.7926	3.47978	1.36477	-11.8705	23.0782	-14.8122	12.2196	-19.5759	-8.45558	19.9435	22.4909	-13.3209	6.56786	-3.16322	-12.9863	-3.1498	-22.6933		-0.497957	-14.3124	-16.0709	4.08258	-11.2753	-9.03116	0.0271759	-5.4665	14.4287	11.8792	-2.65075	9.04506	-13.3931	-8.5447	-13.9564	-11.7522	-27.2602	-19.1304	-9.96884	-25.5229	-19.253	-9.10525
	70	121.156	54.7744	54.7233	2.85496	2.85745	-12.6224	23.8085	-15.4731	10.826	-21.8319	-9.29007	20.4438	22.5901	-12.829	6.43881	-3.01082	-12.9213	-2.93826	-23.2393		-0.868069	-14.4059	-15.8878	3.68769	-12.4927	-8.16574	-0.480281	-6.49192	15.0364	12.2681	-2.31496	9.43785	-13.0904	-7.60934	-11.8312	-10.8569	-27.9902	-16.9854	-9.57938	-26.08	-18.9792	-8.45428
	71	123.75	56.2204	53.1648	2.15318	-2.39175	-13.2329	22.7929	-15.7383	9.43107	-23.7049	-9.54634	21.9638	23.2795	-12.8244	6.96952	-4.04715	-12.7448	-3.37884	-23.8782		-1.46017	-14.7423	-16.2193	4.21338	-14.5222	-7.09443	-2.23426	-6.13461	15.2047	4.99566	-3.42768	8.39298	-13.6692	-7.2907	-11.4813	-11.8824	-28.2413	-23.1709	-11.4662	-26.8965	-19.5852	-7.75241
	72	123.41	56.0908	50.4954	1.9496	-2.16537	-13.495	26.5593	-15.8576	8.8917	-25.2969	-10.02	22.7248	22.9166	-14.3376	5.44177	-5.50429	-14.1339	-3.6546	-24.2888		-2.37333	-15.6213	-17.0924	4.80713	-15.2227	-5.80637	-3.54807	-8.05217	14.7831	0.461747	-3.1432	6.48827	-12.412	-6.89988	-10.3127	-12.5547	-27.9259	-28.9286	-9.98582	-27.751	-19.387	-7.26178
	73	123.431	55.868	49.3154	1.56643	-0.0817342	-12.8765	28.4456	-15.7022	8.25319	-27.3732	-10.6922	24.7591	23.3474	-15.0486	5.45938	-4.7038	-14.6521	-2.79975	-24.8709		-3.58562	-15.7289	-16.6151	3.88231	-16.0145	-5.55795	-3.91593	-8.19937	15.4908	0.288823	-3.955	4.47504	-9.14383	-7.08041	-9.276	-11.8411	-27.7337	-29.6014	-9.83488	-29.3773	-20.0988	-7.93198
	74	124.566	55.4883	47.1215	0.460793	0.857238	-12.1638	28.3474	-15.549	7.69708	-28.8329	-10.8692	25.6226	23.3196	-15.8052	5.84165	-4.81198	-14.8581	-2.6825	-25.2666		-3.6037	-16.1607	-18.218	2.89933	-16.5472	-4.13579	-4.47859	-8.31091	15.3231	-1.36246	-2.78795	0.491319	-10.5474	-6.68318	-7.85978	-11.0902	-28.5521	-30.6577	-9.94479	-29.6983	-20.5321	-8.44466
	75	124.654	56.3356	44.0929	-0.789671	2.55306	-12.0505	25.2959	-14.9026	6.91749	-30.8841	-11.4447	25.688	23.7909	-16.3362	5.65932	-5.49324	-14.7253	-2.68446	-25.5957		-3.57138	-16.1507	-18.1953	2.80052	-15.9447	-4.01718	-4.64477	-8.3704	15.4051	-1.92516	-2.8711	0.543018	-10.5139	-6.81767	-8.02965	-11.087	-28.7058	-30.6681	-9.9124	-29.7834	-20.6332	-8.37251
	76	124.23	56.2302	44.167	-3.85914	4.35172	-13.3884	25.6296	-15.2973	6.00986	-31.8543	-11.495	26.1063	22.8811	-16.8719	5.88605	-6.51364	-14.7701	-3.20815	-25.4734		-3.74836	-16.3141	-19.1977	2.02771	-16.1882	-3.17259	-4.65797	-8.162	15.1622	-6.70285	-2.68678	-0.254879	-10.6049	-7.13927	-6.26961	-11.152	-28.7342	-31.9783	-9.86318	-30.5749	-20.6342	-8.61662
	77	123.196	58.2544	43.4613	-4.15458	5.69156	-14.1679	28.6155	-14.5318	5.02884	-33.1412	-11.6169	28.283	21.4297	-17.7888	6.67131	-7.49148	-14.2754	-4.40732	-25.5261		-3.34401	-17.2876	-20.4151	0.694217	-15.855	0.0416957	-2.60881	-7.19931	15.5871	-11.8124	-4.50307	-1.87356	-12.2518	-8.11985	-5.75299	-11.9692	-29.7662	-33.2648	-8.10063	-31.263	-21.1077	-10.2863
	78	123.835	57.4003	45.6334	-3.57942	6.15293	-13.6774	27.4212	-14.5824	4.32885	-34.2287	-12.1913	29.2891	20.0837	-18.2058	6.24153	-7.1162	-14.588	-5.4989	-25.5184		-2.61513	-16.9416	-21.2151	-0.0856591	-15.4768	0.133454	-1.49538	-8.3031	15.6596	-13.325	-4.54011	-1.78521	-12.5775	-8.53829	-4.16397	-11.9184	-29.448	-30.0296	-6.85709	-31.525	-20.5457	-10.1841
	79	125.813	57.489	45.6309	-2.96122	5.96284	-15.2254	28.1599	-14.6322	3.67387	-35.8553	-12.5762	31.6867	21.0146	-18.7042	6.95931	-7.15139	-14.5534	-5.12618	-25.5054		-2.77249	-17.4916	-21.2117	-1.22967	-15.9437	0.00967505	-1.49445	-8.55078	15.5877	-7.59288	-4.64359	-0.55371	-14.16	-9.21486	-4.50338	-13.1406	-29.9995	-30.6553	-6.76982	-32.0364	-20.7931	-10.4767
	80	123.332	56.4189	43.8027	-2.83957	5.70748	-17.7659	29.2373	-13.0554	2.8115	-36.6804	-13.2049	33.2576	20.9615	-18.812	6.99098	-7.46414	-15.1388	-8.17469	-25.4183		-1.93493	-17.839	-21.1795	-1.45751	-18.5334	-1.89417	-0.185101	-8.28441	15.3012	-5.43252	-5.60945	0.401045	-13.9792	-9.5779	-3.55026	-11.4416	-29.7662	-24.8139	-6.66338	-32.012	-20.2508	-11.3333
	81	119.762	56.9752	46.3762	-2.22303	4.04319	-19.1155	29.1913	-12.6897	2.21723	-37.6832	-14.0503	34.6195	21.4202	-19.735	6.96775	-3.34295	-14.851	-6.23119	-25.3905		-0.160741	-18.3336	-20.908	-2.63245	-18.8703	-2.87666	-0.14272	-8.78702	14.9568	-4.72639	-7.31391	-0.116908	-13.6276	-9.90344	-3.81314	-12.7602	-29.7901	-23.0446	-6.30128	-32.1857	-20.5698	-9.14172
	82	118.937	56.9411	46.0796	-2.89916	3.16726	-20.2857	31.3636	-11.7154	1.80208	-38.5316	-14.3369	35.2692	20.6968	-19.6964	8.33227	-3.33713	-14.4068	-5.91038	-24.9387		1.56247	-18.148	-21.2775	-3.39024	-16.9955	-3.08961	0.992831	-9.64865	14.814	-6.71103	-6.40367	-2.6316	-14.2925	-10.0124	-3.6307	-12.4594	-29.4261	-22.1684	-6.10159	-32.8581	-20.6244	-7.76744
	83	119.154	56.5235	47.2494	-2.97612	2.68774	-20.4026	30.548	-11.0168	1.30466	-39.027	-14.854	35.1633	20.4771	-20.1152	7.69899	-5.02333	-13.7155	-5.467	-25.3642		2.25383	-18.634	-20.8382	-4.603	-18.6499	-1.13566	1.61535	-9.846	14.274	-8.62353	-7.56078	-4.30583	-15.0414	-10.9225	-4.21684	-12.7115	-30.7579	-22.1819	-6.0832	-34.0041	-20.4639	-6.13621
	84	114.206	56.932	46.6217	-4.3292	1.99903	-20.5937	30.1438	-9.75249	1.19869	-44.333	-14.9702	34.4317	20.1773	-19.8609	7.16044	-7.58717	-14.1788	-5.39327	-25.6362		2.14938	-19.1293	-19.7111	-4.96059	-19.0658	-0.578058	1.78803	-9.92646	13.9296	-5.51155	-7.86299	-3.48168	-15.3637	-10.7573	-4.61026	-13.3089	-31.7122	-25.9176	-6.11417	-33.6167	-20.7016	-4.55709
	85	111.192	57.0957	47.1663	-5.45718	-0.115167	-21.0094	30.2092	-8.76071	0.556884	-43.9737	-15.5088	34.1568	20.1351	-20.3188	7.87244	-8.20317	-13.7162	-5.97837	-24.7585		2.25941	-19.2074	-18.9032	-5.9966	-19.6087	-1.23207	1.92112	-9.92856	13.6955	-7.90858	-7.8921	-2.39039	-14.8041	-9.47415	-6.22833	-13.7214	-32.1557	-24.3074	-5.15679	-31.6417	-20.7121	-3.79369
	86	110.466	56.4538	51.3916	-6.61496	-0.0492571	-20.4051	29.9616	-8.91181	0.0827891	-44.3043	-15.2774	34.0084	19.4598	-20.6062	6.42342	-9.73983	-13.8845	-4.68812	-25.1635		1.6071	-19.7093	-19.8674	-4.66982	-19.3867	-1.81361	1.43393	-11.1942	14.4517	-7.87606	-9.87168	0.238905	-15.9578	-8.16638	-4.56816	-13.4772	-32.7257	-17.8168	-5.65097	-32.6458	-20.7433	-2.97838
	87	109.503	55.0222	50.6348	-7.44915	-0.573668	-17.3581	23.1789	-7.91718	-0.735088	-44.943	-15.7981	32.464	18.3627	-20.8564	3.53484	-9.79796	-13.9518	-5.37438	-25.3941		1.95009	-20.0271	-20.6759	-1.45751	-19.4849	-4.25612	1.24656	-12.0919	14.3495	-8.30761	-10.3425	2.46149	-17.7735	-8.40758	-4.59884	-10.9815	-32.2476	-20.6034	-5.58886	-32.1804	-20.1974	-2.81864
	88	108.509	55.971	48.7695	-8.20307	-0.729367	-17.1193	22.8241	-6.76173	-1.02639	-45.7627	-16.2579	32.5771	18.3685	-20.8825	0.421314	-11.0474	-13.6149	-5.68624	-25.0933		2.75187	-19.9434	-20.6706	-1.44885	-19.7165	-6.22247	0.804347	-12.0507	14.7227	-6.64729	-10.4517	1.79148	-17.843	-8.36746	-8.65755	-13.5045	-32.2904	-22.941	-6.19389	-32.2007	-20.385	-2.16146
	89	107.311	55.702	48.9203	-9.58843	-0.767257	-17.2834	22.874	-6.81628	-1.33658	-45.9338	-16.3968	32.7923	17.3932	-19.3082	1.33785	-11.1524	-13.8019	-7.71298	-25.2544		2.92673	-20.5362	-21.3795	-1.41332	-19.218	-6.8739	1.72595	-12.1582	14.6049	-4.79789	-12.2153	2.9167	-17.7675	-8.46299	-15.1367	-14.5741	-29.3518	-22.9544	-6.22423	-31.9634	-20.6548	-1.79229
	90	106.341	55.3534	50.3727	-10.3705	-1.72311	-18.9814	22.1391	-6.51479	-2.18894	-46.5281	-16.4891	32.7814	17.4207	-18.7296	1.23573	-12.3903	-13.6548	-8.39463	-25.8371		2.92057	-21.1958	-21.5279	-1.90684	-19.2869	-5.98145	2.40219	-12.2921	14.2667	-4.58577	-10.5149	1.92241	-18.4336	-9.44932	-14.6804	-13.81	-26.3187	-22.8711	-4.98667	-31.2106	-21.0384	-1.61451
	91	104.295	54.5433	49.8677	-10.2157	-1.91829	-18.9734	22.1386	-7.01697	-3.51501	-47.0008	-17.1316	32.6323	16.383	-18.9179	-0.821997	-14.2318	-14.0428	-8.53496	-26.1645		2.95962	-22.3081	-22.1911	-2.02386	-19.6042	-3.88255	0.463254	-12.0475	15.5811	-1.27309	-9.30472	-1.59986	-18.6284	-9.98795	-14.9272	-13.4906	-25.0101	-22.0138	-5.62345	-33.216	-21.1445	0.339393
	92	106.084	54.688	49.139	-10.3647	-1.17991	-18.7567	21.4446	-7.09928	-4.28383	-47.7194	-17.1288	32.7934	15.3542	-19.4156	-0.687617	-14.5237	-13.4678	-9.15868	-25.6675		2.14322	-22.5109	-21.9725	-2.68707	-19.6833	-4.65191	-0.9935	-12.2208	15.3084	-0.891278	-4.33619	-4.28342	-18.8332	-10.2773	-15.8508	-13.3778	-23.3478	-19.8608	-5.70962	-34.5357	-20.8232	1.37657
	93	105.409	53.3778	49.2233	-9.96663	-1.25983	-17.611	17.6276	-6.265	-4.57944	-47.6048	-17.0047	33.0516	14.4543	-19.5415	-1.76917	-15.0444	-14.0968	-9.41177	-25.9981		0.69644	-23.0911	-21.8929	-2.5667	-19.5644	-3.8204	-2.10135	-12.3495	14.7733	-0.981293	-5.47067	-5.01137	-19.9651	-10.8705	-15.7215	-13.2178	-23.529	-19.3676	-9.43442	-35.2202	-21.2435	1.11903
	94	103.125	52.213	46.7802	-9.82263	-0.606464	-16.1806	18.6522	-4.97932	-5.47705	-48.0743	-17.252	32.9269	12.8529	-19.3762	-2.25459	-15.8609	-13.7105	-10.813	-26.4306		-0.253076	-23.9399	-22.2303	-3.36213	-18.8873	-1.74199	-2.46066	-13.0182	15.7023	-2.85481	-7.422	-5.02721	-21.081	-11.2433	-16.3116	-12.55	-23.7567	-19.9862	-10.6808	-35.1131	-21.0085	0.341598
	95	104.979	52.6161	48.5943	-7.80501	0.187635	-14.8629	18.5596	-4.07815	-5.91895	-48.5221	-17.5764	33.2361	11.7651	-18.6472	-2.9111	-17.9256	-13.9769	-11.5496	-25.9884		-0.331369	-24.7417	-22.4411	-4.24276	-19.6667	-0.35443	-2.77945	-12.0578	16.0068	-2.41787	-7.47272	-5.86113	-21.7555	-11.5167	-16.7058	-11.7168	-24.1471	-19.8786	-11.0265	-34.5547	-21.3317	-0.565508
	96	102.888	51.4506	48.7823	-7.49384	0.613023	-13.1821	19.067	-3.96073	-6.14268	-48.8232	-17.7768	35.0165	11.0623	-18.3862	-1.62132	-17.9033	-13.0722	-12.6627	-25.7539		-0.224414	-25.3985	-22.3986	-4.75237	-20.1341	0.405285	-2.80975	-11.8435	15.4398	-3.47415	-9.74385	-7.74807	-23.0955	-11.2448	-16.9878	-12.5903	-24.7438	-18.3145	-9.9885	-35.8422	-21.3015	-1.77445
	97	100.705	50.8459	53.0434	-6.6911	1.05656	-11.7841	19.2666	-2.6544	-6.35552	-49.3469	-18.2025	35.2697	10.2069	-18.614	-2.35597	-19.4266	-12.8633	-12.0831	-26.8945		0.332292	-25.3604	-22.4189	-4.61538	-20.3081	-1.17302	-2.06027	-13.4268	16.5385	-5.2611	-10.4352	-8.44593	-23.7439	-11.8378	-17.7213	-10.7149	-25.5162	-17.6747	-8.76351	-35.9703	-20.9796	-1.83016
	98	92.9058	50.6632	52.5576	-6.65634	1.27912	-10.8779	18.0459	-1.05963	-6.76927	-49.6999	-18.2015	34.4235	10.3625	-17.8176	-2.41798	-15.7816	-13.3623	-10.7329	-27.6779		0.96806	-25.0782	-22.6307	-5.76592	-14.0464	-2.94448	-0.578241	-15.4273	15.9434	-4.12127	-10.8332	-7.54831	-24.3972	-11.8761	-18.1266	-10.4398	-25.0414	-15.2876	-8.75769	-34.8343	-22.3774	-3.09903
	99	88.7331	50.6177	51.5923	-6.14076	0.866154	-9.32504	17.1311	-2.96681	-7.71759	-50.0111	-18.7119	33.8716	11.193	-17.9599	-2.56124	-14.1505	-13.0228	-9.14608	-28.1909		1.54554	-25.6484	-22.9794	-8.34436	-12.2039	-3.82505	-1.48943	-15.461	15.6716	-10.7275	-11.0491	-8.02673	-25.2362	-11.9131	-18.552	-11.9117	-25.2849	-9.02134	-9.19055	-33.2547	-22.4674	-4.66733
	100	84.8192	49.8834	50.4136	-5.46629	0.496805	-7.73299	16.6206	-4.40408	-7.98798	-50.4092	-19.0998	35.7851	10.0072	-17.7034	-2.72255	-13.5098	-13.2617	-9.59002	-28.5773		2.12937	-25.8398	-23.5224	-9.5269	-7.36766	-4.31414	-1.61695	-15.2522	16.0943	-7.50588	-12.1241	-8.22232	-26.6069	-11.9399	-18.723	-10.14	-25.9026	-9.4645	-10.2934	-32.717	-22.181	-5.74539
	101	81.9271	49.5659	49.231	-5.41829	-1.54989	-6.03992	16.8262	-6.35277	-8.81181	-50.565	-19.0215	37.275	8.26655	-17.3119	-3.35864	-11.752	-13.1917	-12.3068	-28.6078		3.67541	-26.6045	-23.6772	-7.35944	-7.72087	-4.86555	-0.851115	-15.4565	15.6387	-13.5229	-12.849	-8.40063	-27.5818	-11.4723	-18.4198	-8.80762	-26.2304	-12.9398	-9.76476	-32.8238	-22.1386	-6.31398
	102	79.295	48.8747	42.4079	-4.86795	-1.0812	-4.99713	18.7753	-7.14601	-9.91402	-50.9543	-18.8699	37.1646	7.79951	-16.1767	-3.03335	-11.3912	-12.9685	-12.3996	-28.7042		3.98454	-26.7578	-24.052	-7.33416	-8.38683	-6.68728	-1.0199	-15.3014	15.3568	-18.1119	-12.3689	-8.14165	-27.6954	-11.3929	-18.4714	-7.124	-26.2654	-21.0838	-8.98348	-33.1068	-22.1591	-7.58505
	103	74.9569	48.9308	39.7857	-5.31401	-1.53111	-4.59299	19.6523	-8.11739	-10.9768	-51.3581	-19.6516	34.5976	7.46055	-16.397	-2.57944	-10.8524	-12.3206	-12.8587	-28.6323		4.94079	-26.9664	-25.2886	-8.34242	-8.78812	-8.22875	-0.930114	-14.6246	14.7626	-20.4736	-13.3237	-8.15558	-28.7331	-11.8347	-18.7442	-4.85086	-27.8089	-23.6187	-8.19984	-33.5868	-22.4084	-7.47021
	104	76.242	48.4496	44.1555	-5.60863	-2.43283	-3.23485	18.46	-8.35081	-11.7156	-50.9699	-19.8506	33.4663	6.92074	-15.8783	-2.13398	-13.3066	-12.765	-11.4651	-28.9463		5.23877	-27.1388	-25.6301	-8.8644	-8.83359	-7.64979	-0.0133463	-15.1977	14.5185	-16.6471	-12.7985	-8.56741	-29.3062	-12.2839	-18.8705	-4.40274	-27.701	-22.6214	-8.0305	-36.6281	-21.6467	-10.0701
	105	81.9418	48.6679	53.7555	-5.65166	-3.05913	-3.35242	18.4607	-9.40806	-12.0144	-51.0096	-20.2067	32.7181	6.77929	-15.6409	-2.2247	-13.7984	-13.207	-9.95673	-29.2715		6.04247	-26.9473	-20.2629	-9.45779	-9.03597	-5.51939	-0.192722	-15.5775	14.4171	-13.524	-11.3748	-8.49475	-29.6937	-12.431	-18.7752	-2.34985	-28.0216	-23.4483	-7.60802	-38.1141	-21.5004	-10.2519
	106	80.1615	48.0002	50.7025	-5.56394	-2.88114	-3.29853	19.5153	-8.45186	-12.3698	-51.7777	-20.3356	32.5693	7.13198	-15.703	-2.08928	-12.1666	-13.1831	-9.32881	-29.8417		6.46779	-26.9593	-12.5318	-10.4798	-8.79246	-2.82622	-0.169487	-14.8497	14.5146	-14.296	-10.6005	-9.69711	-30.1337	-12.288	-18.8976	-2.37396	-27.6612	-26.3085	-7.22972	-38.3168	-22.8339	-9.33233
	107	80.247	47.3379	49.5685	-5.77994	-3.4151	-5.03325	17.3043	-10.7782	-12.7381	-52.049	-20.6205	30.6406	6.72787	-15.8198	-1.85589	-12.0067	-13.3433	-11.2681	-30.649		6.71787	-26.8257	-8.21742	-12.1974	-8.83394	-3.90786	-0.119485	-14.9134	14.9749	-14.8871	-9.06247	-10.7862	-31.1347	-12.8154	-18.434	-1.29743	-28.0608	-26.8282	-7.00567	-39.0738	-22.5934	-7.96565
	108	86.3935	46.9029	44.8062	-6.25497	-4.22257	-4.18886	14.1948	-10.7388	-13.2961	-52.6111	-20.6493	30.245	6.66494	-14.6214	-1.501	-13.155	-12.9953	-12.2865	-31.9806		6.78269	-27.6913	-7.91747	-13.3876	-9.70766	-4.69581	-0.450726	-14.284	13.9669	-15.6897	-7.45846	-10.8483	-30.5351	-12.7506	-19.821	-3.03145	-28.6769	-25.0143	-6.83932	-38.1063	-22.8008	-8.35668
	109	83.9313	46.308	46.1474	-7.10488	-3.69562	-4.03149	10.8036	-11.5071	-13.327	-52.8875	-20.8713	28.5701	6.92297	-14.5083	-1.68067	-14.2672	-13.5001	-12.8175	-32.9532		5.83856	-27.9027	-8.07688	-14.1487	-9.38015	-6.7484	0.634637	-14.5107	13.7463	-16.589	-11.625	-9.21581	-31.1852	-13.3455	-19.535	-2.83469	-28.3582	-24.0246	-6.9725	-37.8074	-22.8251	-7.09523
	110	79.5808	45.9033	42.955	-7.68253	-3.68001	-3.99107	10.2599	-10.9663	-13.505	-52.9535	-21.2541	28.0941	7.19658	-14.1227	-1.62458	-14.8367	-13.9474	-12.4613	-33.693		5.29513	-28.4781	-8.47816	-14.5222	-9.29736	-8.49455	-0.972681	-13.6802	13.7529	-15.6148	-13.8549	-8.45713	-31.6979	-13.735	-19.556	-1.13769	-27.9237	-23.2577	-6.26276	-37.6024	-23.0968	-6.31679
	111	75.5905	43.6616	42.234	-7.16116	-5.08481	-2.09042	10.7759	-11.0365	-13.7638	-53.2788	-21.5937	27.871	6.82217	-13.6533	-2.1547	-15.2849	-13.7774	-13.2435	-34.5012		4.79479	-28.6558	-9.01089	-15.0164	-9.45808	-9.70238	-1.10986	-14.0238	13.9695	-15.4752	-13.2054	-6.58203	-32.3409	-14.2532	-20.0847	-0.892549	-27.8657	-23.1089	-6.97407	-38.2651	-23.5512	-7.12108
	112	72.812	44.7999	42.5702	-7.51205	-3.73892	-3.73267	11.4112	-9.8998	-13.7728	-53.3084	-21.7429	28.5021	6.63209	-14.9405	-1.86684	-14.7854	-13.8908	-13.2525	-34.9892		5.3236	-28.528	-9.79552	-9.00581	-10.2133	-9.46085	-0.857435	-14.1532	13.3677	-16.6629	-12.8814	-5.54645	-32.7083	-14.8294	-19.9783	-0.282034	-29.08	-23.6994	-7.1769	-38.3466	-23.7186	-7.05414
	113	72.7456	43.5904	40.9594	-8.20969	-2.43633	-4.65545	11.7651	-9.11202	-13.8327	-53.5115	-21.7478	27.9569	6.40562	-15.9388	-1.58062	-14.7353	-13.1464	-13.3833	-35.9098		5.50058	-28.6336	-10.1908	-9.45867	-10.5354	-9.60374	0.117143	-15.2061	12.9359	-16.2617	-13.4731	-4.89709	-32.993	-15.3489	-17.8804	-0.204262	-29.1072	-21.3318	-7.11558	-38.4139	-23.5686	-6.83628
	114	71.3334	42.343	39.2692	-8.51838	-1.24614	-5.01917	11.0202	-8.88026	-12.5569	-53.5206	-21.6168	27.4897	5.90832	-16.2296	-1.53963	-14.9391	-13.1236	-13.5251	-36.2424		5.80221	-28.6646	-10.2202	-10.019	-11.4256	-10.084	-1.99113	-14.5815	12.0619	-16.6207	-13.8298	-6.71824	-34.2586	-15.1921	-22.6543	0.103873	-30.3458	-18.9991	-7.18822	-38.5233	-23.9143	-5.90392
	115	72.0761	41.8868	38.6863	-8.31728	-0.781904	-4.81098	10.8394	-8.70141	-12.3143	-53.6528	-21.6662	27.5267	6.38167	-15.1066	-1.98317	-15.2926	-13.3238	-13.4675	-37.3215		5.57598	-29.7936	-9.18177	-10.8613	-10.9223	-10.5001	-4.18434	-13.8491	11.8575	-16.7929	-14.2041	-8.44769	-35.1454	-15.1355	-24.0503	-0.38625	-29.0503	-17.7952	-6.03996	-36.0867	-23.9024	-6.08029
	116	71.5044	41.8974	36.936	-8.38762	-0.404914	-4.07374	10.3342	-8.75098	-12.421	-53.8673	-22.1007	27.3549	6.15873	-14.4042	-2.2913	-16.541	-14.0677	-13.743	-37.7328		6.04863	-29.3412	-8.07569	-11.3166	-10.9677	-11.1474	-5.29759	-13.9809	11.5822	-15.9369	-14.3737	-9.61676	-34.8709	-14.4076	-17.9074	-0.700917	-29.1502	-15.2291	-5.9549	-36.0177	-24.2959	-5.41229
	117	73.7438	41.4124	38.8243	-8.25107	-0.527818	-4.69035	8.69625	-8.33278	-12.6175	-53.9329	-22.1361	27.2828	6.14555	-14.3596	-2.38853	-16.8667	-13.402	-14.2738	-38.6026		5.35265	-29.9345	-8.51807	-11.3308	-10.8615	-10.4814	-6.69579	-15.3428	11.7774	-15.4789	-14.5147	-11.3865	-34.9191	-14.5985	-15.5187	0.117405	-29.3377	-14.6475	-5.78981	-35.6826	-24.6519	-4.08891
	118	76.0845	40.9721	35.8672	-7.80749	-0.132679	-4.64259	12.7113	-7.66076	-12.0756	-54.1961	-22.2484	26.5114	5.84353	-15.7932	-1.52483	-16.3841	-13.757	-14.3825	-39.2716		4.42044	-30.2163	-8.4882	-12.4633	-10.7145	-11.1383	-6.46604	-15.7243	11.4202	-13.3879	-14.9761	-21.1348	-34.7584	-14.7694	-15.3565	0.401742	-29.0908	-20.8001	-5.31261	-35.9516	-25.1951	-2.54246
	119	78.5883	42.1672	36.1664	-7.25385	0.273604	-6.84267	14.0179	-9.27854	-12.0448	-53.0878	-22.3788	25.939	5.15336	-16.1711	-0.963628	-18.1119	-13.3634	-14.0853	-39.9248		3.78064	-29.883	-8.18228	-12.9321	-11.3607	-11.8307	-5.95691	-14.7409	11.6868	-14.5658	-14.7689	-21.4837	-34.5884	-14.3445	-15.8101	1.50673	-28.7399	-24.1673	-7.33271	-36.1652	-25.4639	-2.8924
	120	76.8879	40.0112	36.8951	-6.96833	0.777319	-7.69503	12.6076	-8.84706	-11.2609	-51.2376	-22.1922	25.5096	5.19494	-15.1554	-1.31009	-19.6635	-14.5511	-15.0352	-40.4845		3.04253	-30.0693	-7.75711	-13.6032	-12.1249	-12.0106	-5.54054	-15.4763	12.7058	-12.958	-14.6627	-30.3869	-35.2646	-14.6669	-15.925	7.28399	-29.0174	-25.4246	-7.5401	-37.9193	-25.6728	-3.67344
		-100	-100	-100	-100	-100	-100	-100	-100	-100	-100	-100	-100	-100	-100	-100	-100	-100	-100	-100
		-100	-100	-100	-100	-100	-100	-100	-100	-100	-100	-100	-100	-100	-100	-100	-100	-100	-100	-100
		-100	-100	-100	-100	-100	-100	-100	-100	-100	-100	-100	-100	-100	-100	-100	-100	-100	-100	-100
		-100	-100	-100	-100	-100	-100	-100	-100	-100	-100	-100	-100	-100	-100	-100	-100	-100	-100	-100
		-100	-100	-100	-100	-100	-100	-100	-100	-100	-100	-100	-100	-100	-100	-100	-100	-100	-100	-100
		-100	-100	-100	-100	-100	-100	-100	-100	-100	-100	-100	-100	-100	-100	-100	-100	-100	-100	-100		-100	-100	-100	-100
		-100	-100	-100	-100	-100	-100	-100	-100	-100	-100	-100	-100	-100	-100	-100	-100	-100	-100	-100		-100	-100	-100	-100
		-100	-100	-100	-100	-100	-100	-100	-100	-100	-100	-100	-100	-100	-100	-100	-100	-100	-100	-100		-100	-100	-100	-100
		-100	-100	-100	-100	-100	-100	-100	-100	-100	-100	-100	-100	-100	-100	-100	-100	-100	-100	-100		-100	-100	-100	-100
		-100	-100	-100	-100	-100	-100	-100	-100	-100	-100	-100	-100	-100	-100	-100	-100	-100	-100	-100		-100	-100	-100	-100
		-100	-100	-100	-100	-100	-100	-100	-100	-100	-100	-100	-100	-100	-100	-100	-100	-100	-100	-100		-100	-100	-100	-100
		-100	-100	-100	-100	-100	-100	-100	-100	-100	-100	-100	-100	-100	-100	-100	-100	-100	-100	-100		-100	-100	-100	-100
		-100	-100	-100	-100	-100	-100	-100	-100	-100	-100	-100	-100	-100	-100	-100	-100	-100	-100	-100		-100	-100	-100	-100
		-100	-100	-100	-100	-100	-100	-100	-100	-100	-100	-100	-100	-100	-100	-100	-100	-100	-100	-100		-100	-100	-100	-100
		-100	-100	-100	-100	-100	-100	-100	-100	-100	-100	-100	-100	-100	-100	-100	-100	-100	-100	-100		-100	-100	-100	-100
		-100	-100	-100	-100	-100	-100	-100	-100	-100	-100	-100	-100	-100	-100	-100	-100	-100	-100	-100		-100	-100	-100	-100
		-100	-100	-100	-100	-100	-100	-100	-100	-100	-100	-100	-100	-100	-100	-100	-100	-100	-100	-100		-100	-100	-100	-100
		-100	-100	-100	-100	-100	-100	-100	-100	-100	-100	-100	-100	-100	-100	-100	-100	-100	-100	-100		-100	-100	-100	-100
		-100	-100	-100	-100	-100	-100	-100	-100	-100	-100	-100	-100	-100	-100	-100	-100	-100	-100	-100		-100	-100	-100	-100
		-100	-100	-100	-100	-100	-100	-100	-100	-100	-100	-100	-100	-100	-100	-100	-100	-100	-100	-100		-100	-100	-100	-100
		-100	-100	-100	-100	-100	-100	-100	-100	-100	-100	-100	-100	-100	-100	-100	-100	-100	-100	-100		-100	-100	-100	-100
		-100	-100	-100	-100	-100	-100	-100	-100	-100	-100	-100	-100	-100	-100	-100	-100	-100	-100	-100		-100	-100	-100	-100
		-100	-100	-100	-100	-100	-100	-100	-100	-100	-100	-100	-100	-100	-100	-100	-100	-100	-100	-100		-100	-100	-100	-100
		-100	-100	-100	-100	-100	-100	-100	-100	-100	-100	-100	-100	-100	-100	-100	-100	-100	-100	-100		-100	-100	-100	-100
		-100	-100	-100	-100	-100	-100	-100	-100	-100	-100	-100	-100	-100	-100	-100	-100	-100	-100	-100		-100	-100	-100	-100
		-100	-100	-100	-100	-100	-100	-100	-100	-100	-100	-100	-100	-100	-100	-100	-100	-100	-100	-100		-100	-100	-100	-100
		-100	-100	-100	-100	-100	-100	-100	-100	-100	-100	-100	-100	-100	-100	-100	-100	-100	-100	-100		-100	-100	-100	-100
		-100	-100	-100	-100	-100	-100	-100	-100	-100	-100	-100	-100	-100	-100	-100	-100	-100	-100	-100		-100	-100	-100	-100
		-100	-100	-100	-100	-100	-100	-100	-100	-100	-100	-100	-100	-100	-100	-100	-100	-100	-100	-100		-100	-100	-100	-100
		-100	-100	-100	-100	-100	-100	-100	-100	-100	-100	-100	-100	-100	-100	-100	-100	-100	-100	-100		-100	-100	-100	-100
		-100	-100	-100	-100	-100	-100	-100	-100	-100	-100	-100	-100	-100	-100	-100	-100	-100	-100	-100		-100	-100	-100	-100
		-100	-100	-100	-100	-100	-100	-100	-100	-100	-100	-100	-100	-100	-100	-100	-100	-100	-100	-100		-100	-100	-100	-100
		-100	-100	-100	-100	-100	-100	-100	-100	-100	-100	-100	-100	-100	-100	-100	-100	-100	-100	-100		-100	-100	-100	-100
		-100	-100	-100	-100	-100	-100	-100	-100	-100	-100	-100	-100	-100	-100	-100	-100	-100	-100	-100		-100	-100	-100	-100
		-100	-100	-100	-100	-100	-100	-100	-100	-100	-100	-100	-100	-100	-100	-100	-100	-100	-100	-100		-100	-100	-100	-100
		-100	-100	-100	-100	-100	-100	-100	-100	-100	-100	-100	-100	-100	-100	-100	-100	-100	-100	-100		-100	-100	-100	-100
		-100	-100	-100	-100	-100	-100	-100	-100	-100	-100	-100	-100	-100	-100	-100	-100	-100	-100	-100		-100	-100	-100	-100
		-100	-100	-100	-100	-100	-100	-100	-100	-100	-100	-100	-100	-100	-100	-100	-100	-100	-100	-100		-100	-100	-100	-100
		-100	-100	-100	-100	-100	-100	-100	-100	-100	-100	-100	-100	-100	-100	-100	-100	-100	-100	-100		-100	-100	-100	-100
		-100	-100	-100	-100	-100	-100	-100	-100	-100	-100	-100	-100	-100	-100	-100	-100	-100	-100	-100		-100	-100	-100	-100
		-100	-100	-100	-100	-100	-100	-100	-100	-100	-100	-100	-100	-100	-100	-100	-100	-100	-100	-100		-100	-100	-100	-100
		-100	-100	-100	-100	-100	-100	-100	-100	-100	-100	-100	-100	-100	-100	-100	-100	-100	-100	-100		-100	-100	-100	-100
		-100	-100	-100	-100	-100	-100	-100	-100	-100	-100	-100	-100	-100	-100	-100	-100	-100	-100	-100		-100	-100	-100	-100
		-100	-100	-100	-100	-100	-100	-100	-100	-100	-100	-100	-100	-100	-100	-100	-100	-100	-100	-100		-100	-100	-100	-100
		-100	-100	-100	-100	-100	-100	-100	-100	-100	-100	-100	-100	-100	-100	-100	-100	-100	-100	-100		-100	-100	-100	-100
		-100	-100	-100	-100	-100	-100	-100	-100	-100	-100	-100	-100	-100	-100	-100	-100	-100	-100	-100		-100	-100	-100	-100
		-100	-100	-100	-100	-100	-100	-100	-100	-100	-100	-100	-100	-100	-100	-100	-100	-100	-100	-100		-100	-100	-100	-100
		-100	-100	-100	-100	-100	-100	-100	-100	-100	-100	-100	-100	-100	-100	-100	-100	-100	-100	-100		-100	-100	-100	-100
		-100	-100	-100	-100	-100	-100	-100	-100	-100	-100	-100	-100	-100	-100	-100	-100	-100	-100	-100		-100	-100	-100	-100
		-100	-100	-100	-100	-100	-100	-100	-100	-100	-100	-100	-100	-100	-100	-100	-100	-100	-100	-100		-100	-100	-100	-100
		-100	-100	-100	-100	-100	-100	-100	-100	-100	-100	-100	-100	-100	-100	-100	-100	-100	-100	-100		-100	-100	-100	-100
		-100	-100	-100	-100	-100	-100	-100	-100	-100	-100	-100	-100	-100	-100	-100	-100	-100	-100	-100		-100	-100	-100	-100
		-100	-100	-100	-100	-100	-100	-100	-100	-100	-100	-100	-100	-100	-100	-100	-100	-100	-100	-100		-100	-100	-100	-100
		-100	-100	-100	-100	-100	-100	-100	-100	-100	-100	-100	-100	-100	-100	-100	-100	-100	-100	-100		-100	-100	-100	-100
		-100	-100	-100	-100	-100	-100	-100	-100	-100	-100	-100	-100	-100	-100	-100	-100	-100	-100	-100		-100	-100	-100	-100
		-100	-100	-100	-100	-100	-100	-100	-100	-100	-100	-100	-100	-100	-100	-100	-100	-100	-100	-100		-100	-100	-100	-100
		-100	-100	-100	-100	-100	-100	-100	-100	-100	-100	-100	-100	-100	-100	-100	-100	-100	-100	-100		-100	-100	-100	-100
		-100	-100	-100	-100	-100	-100	-100	-100	-100	-100	-100	-100	-100	-100	-100	-100	-100	-100	-100		-100	-100	-100	-100
		-100	-100	-100	-100	-100	-100	-100	-100	-100	-100	-100	-100	-100	-100	-100	-100	-100	-100	-100		-100	-100	-100	-100
		-100	-100	-100	-100	-100	-100	-100	-100	-100	-100	-100	-100	-100	-100	-100	-100	-100	-100	-100		-100	-100	-100	-100
		-100	-100	-100	-100	-100	-100	-100	-100	-100	-100	-100	-100	-100	-100	-100	-100	-100	-100	-100		-100	-100	-100	-100
		-100	-100	-100	-100	-100	-100	-100	-100	-100	-100	-100	-100	-100	-100	-100	-100	-100	-100	-100		-100	-100	-100	-100
		-100	-100	-100	-100	-100	-100	-100	-100	-100	-100	-100	-100	-100	-100	-100	-100	-100	-100	-100		-100	-100	-100	-100
		-100	-100	-100	-100	-100	-100	-100	-100	-100	-100	-100	-100	-100	-100	-100	-100	-100	-100	-100		-100	-100	-100	-100
		-100	-100	-100	-100	-100	-100	-100	-100	-100	-100	-100	-100	-100	-100	-100	-100	-100	-100	-100		-100	-100	-100	-100
		-100	-100	-100	-100	-100	-100	-100	-100	-100	-100	-100	-100	-100	-100	-100	-100	-100	-100	-100		-100	-100	-100	-100
		-100	-100	-100	-100	-100	-100	-100	-100	-100	-100	-100	-100	-100	-100	-100	-100	-100	-100	-100		-100	-100	-100	-100
		-100	-100	-100	-100	-100	-100	-100	-100	-100	-100	-100	-100	-100	-100	-100	-100	-100	-100	-100		-100	-100	-100	-100
		-100	-100	-100	-100	-100	-100	-100	-100	-100	-100	-100	-100	-100	-100	-100	-100	-100	-100	-100		-100	-100	-100	-100
		-100	-100	-100	-100	-100	-100	-100	-100	-100	-100	-100	-100	-100	-100	-100	-100	-100	-100	-100		-100	-100	-100	-100
		-100	-100	-100	-100	-100	-100	-100	-100	-100	-100	-100	-100	-100	-100	-100	-100	-100	-100	-100		-100	-100	-100	-100
		-100	-100	-100	-100	-100	-100	-100	-100	-100	-100	-100	-100	-100	-100	-100	-100	-100	-100	-100		-100	-100	-100	-100
		-100	-100	-100	-100	-100	-100	-100	-100	-100	-100	-100	-100	-100	-100	-100	-100	-100	-100	-100		-100	-100	-100	-100
		-100	-100	-100	-100	-100	-100	-100	-100	-100	-100	-100	-100	-100	-100	-100	-100	-100	-100	-100		-100	-100	-100	-100
		-100	-100	-100	-100	-100	-100	-100	-100	-100	-100	-100	-100	-100	-100	-100	-100	-100	-100	-100		-100	-100	-100	-100
		-100	-100	-100	-100	-100	-100	-100	-100	-100	-100	-100	-100	-100	-100	-100	-100	-100	-100	-100		-100	-100	-100	-100
		-100	-100	-100	-100	-100	-100	-100	-100	-100	-100	-100	-100	-100	-100	-100	-100	-100	-100	-100		-100	-100	-100	-100
		-100	-100	-100	-100	-100	-100	-100	-100	-100	-100	-100	-100	-100	-100	-100	-100	-100	-100	-100		-100	-100	-100	-100
		-100	-100	-100	-100	-100	-100	-100	-100	-100	-100	-100	-100	-100	-100	-100	-100	-100	-100	-100		-100	-100	-100	-100
		-100	-100	-100	-100	-100	-100	-100	-100	-100	-100	-100	-100	-100	-100	-100	-100	-100	-100	-100		-100	-100	-100	-100
		-100	-100	-100	-100	-100	-100	-100	-100	-100	-100	-100	-100	-100	-100	-100	-100	-100	-100	-100		-100	-100	-100	-100
		-100	-100	-100	-100	-100	-100	-100	-100	-100	-100	-100	-100	-100	-100	-100	-100	-100	-100	-100		-100	-100	-100	-100
		-100	-100	-100	-100	-100	-100	-100	-100	-100	-100	-100	-100	-100	-100	-100	-100	-100	-100	-100		-100	-100	-100	-100
		-100	-100	-100	-100	-100	-100	-100	-100	-100	-100	-100	-100	-100	-100	-100	-100	-100	-100	-100		-100	-100	-100	-100
		-100	-100	-100	-100	-100	-100	-100	-100	-100	-100	-100	-100	-100	-100	-100	-100	-100	-100	-100		-100	-100	-100	-100
		-100	-100	-100	-100	-100	-100	-100	-100	-100	-100	-100	-100	-100	-100	-100	-100	-100	-100	-100		-100	-100	-100	-100
		-100	-100	-100	-100	-100	-100	-100	-100	-100	-100	-100	-100	-100	-100	-100	-100	-100	-100	-100		-100	-100	-100	-100
		-100	-100	-100	-100	-100	-100	-100	-100	-100	-100	-100	-100	-100	-100	-100	-100	-100	-100	-100		-100	-100	-100	-100
		-100	-100	-100	-100	-100	-100	-100	-100	-100	-100	-100	-100	-100	-100	-100	-100	-100	-100	-100		-100	-100	-100	-100
		-100	-100	-100	-100	-100	-100	-100	-100	-100	-100	-100	-100	-100	-100	-100	-100	-100	-100	-100		-100	-100	-100	-100
		-100	-100	-100	-100	-100	-100	-100	-100	-100	-100	-100	-100	-100	-100	-100	-100	-100	-100	-100		-100	-100	-100	-100
		-100	-100	-100	-100	-100	-100	-100	-100	-100	-100	-100	-100	-100	-100	-100	-100	-100	-100	-100		-100	-100	-100	-100
		-100	-100	-100	-100	-100	-100	-100	-100	-100	-100	-100	-100	-100	-100	-100	-100	-100	-100	-100		-100	-100	-100	-100
		-100	-100	-100	-100	-100	-100	-100	-100	-100	-100	-100	-100	-100	-100	-100	-100	-100	-100	-100		-100	-100	-100	-100
		-100	-100	-100	-100	-100	-100	-100	-100	-100	-100	-100	-100	-100	-100	-100	-100	-100	-100	-100		-100	-100	-100	-100
		-100	-100	-100	-100	-100	-100	-100	-100	-100	-100	-100	-100	-100	-100	-100	-100	-100	-100	-100		-100	-100	-100	-100
		-100	-100	-100	-100	-100	-100	-100	-100	-100	-100	-100	-100	-100	-100	-100	-100	-100	-100	-100		-100	-100	-100	-100
		-100	-100	-100	-100	-100	-100	-100	-100	-100	-100	-100	-100	-100	-100	-100	-100	-100	-100	-100		-100	-100	-100	-100
		-100	-100	-100	-100	-100	-100	-100	-100	-100	-100	-100	-100	-100	-100	-100	-100	-100	-100	-100		-100	-100	-100	-100
		-100	-100	-100	-100	-100	-100	-100	-100	-100	-100	-100	-100	-100	-100	-100	-100	-100	-100	-100		-100	-100	-100	-100
		-100	-100	-100	-100	-100	-100	-100	-100	-100	-100	-100	-100	-100	-100	-100	-100	-100	-100	-100		-100	-100	-100	-100
		-100	-100	-100	-100	-100	-100	-100	-100	-100	-100	-100	-100	-100	-100	-100	-100	-100	-100	-100		-100	-100	-100	-100
		-100	-100	-100	-100	-100	-100	-100	-100	-100	-100	-100	-100	-100	-100	-100	-100	-100	-100	-100		-100	-100	-100	-100
		-100	-100	-100	-100	-100	-100	-100	-100	-100	-100	-100	-100	-100	-100	-100	-100	-100	-100	-100		-100	-100	-100	-100
		-100	-100	-100	-100	-100	-100	-100	-100	-100	-100	-100	-100	-100	-100	-100	-100	-100	-100	-100		-100	-100	-100	-100
		-100	-100	-100	-100	-100	-100	-100	-100	-100	-100	-100	-100	-100	-100	-100	-100	-100	-100	-100		-100	-100	-100	-100
		-100	-100	-100	-100	-100	-100	-100	-100	-100	-100	-100	-100	-100	-100	-100	-100	-100	-100	-100		-100	-100	-100	-100
		-100	-100	-100	-100	-100	-100	-100	-100	-100	-100	-100	-100	-100	-100	-100	-100	-100	-100	-100		-100	-100	-100	-100
		-100	-100	-100	-100	-100	-100	-100	-100	-100	-100	-100	-100	-100	-100	-100	-100	-100	-100	-100		-100	-100	-100	-100
		-100	-100	-100	-100	-100	-100	-100	-100	-100	-100	-100	-100	-100	-100	-100	-100	-100	-100	-100		-100	-100	-100	-100
		-100	-100	-100	-100	-100	-100	-100	-100	-100	-100	-100	-100	-100	-100	-100	-100	-100	-100	-100		-100	-100	-100	-100
		-100	-100	-100	-100	-100	-100	-100	-100	-100	-100	-100	-100	-100	-100	-100	-100	-100	-100	-100		-100	-100	-100	-100
		-100	-100	-100	-100	-100	-100	-100	-100	-100	-100	-100	-100	-100	-100	-100	-100	-100	-100	-100		-100	-100	-100	-100
		-100	-100	-100	-100	-100	-100	-100	-100	-100	-100	-100	-100	-100	-100	-100	-100	-100	-100	-100		-100	-100	-100	-100
		-100	-100	-100	-100	-100	-100	-100	-100	-100	-100	-100	-100	-100	-100	-100	-100	-100	-100	-100		-100	-100	-100	-100
		-100	-100	-100	-100	-100	-100	-100	-100	-100	-100	-100	-100	-100	-100	-100	-100	-100	-100	-100		-100	-100	-100	-100
		-100	-100	-100	-100	-100	-100	-100	-100	-100	-100	-100	-100	-100	-100	-100	-100	-100	-100	-100		-100	-100	-100	-100
		-100	-100	-100	-100	-100	-100	-100	-100	-100	-100	-100	-100	-100	-100	-100	-100	-100	-100	-100		-100	-100	-100	-100
		-100	-100	-100	-100	-100	-100	-100	-100	-100	-100	-100	-100	-100	-100	-100	-100	-100	-100	-100		-100	-100	-100	-100
		-100	-100	-100	-100	-100	-100	-100	-100	-100	-100	-100	-100	-100	-100	-100	-100	-100	-100	-100		-100	-100	-100	-100
		-100	-100	-100	-100	-100	-100	-100	-100	-100	-100	-100	-100	-100	-100	-100	-100	-100	-100	-100		-100	-100	-100	-100
		-100	-100	-100	-100	-100	-100	-100	-100	-100	-100	-100	-100	-100	-100	-100	-100	-100	-100	-100		-100	-100	-100	-100
		-100	-100	-100	-100	-100	-100	-100	-100	-100	-100	-100	-100	-100	-100	-100	-100	-100	-100	-100		-100	-100	-100	-100
		-100	-100	-100	-100	-100	-100	-100	-100	-100	-100	-100	-100	-100	-100	-100	-100	-100	-100	-100		-100	-100	-100	-100
		-100	-100	-100	-100	-100	-100	-100	-100	-100	-100	-100	-100	-100	-100	-100	-100	-100	-100	-100		-100	-100	-100	-100
		-100	-100	-100	-100	-100	-100	-100	-100	-100	-100	-100	-100	-100	-100	-100	-100	-100	-100	-100		-100	-100	-100	-100
		-100	-100	-100	-100	-100	-100	-100	-100	-100	-100	-100	-100	-100	-100	-100	-100	-100	-100	-100		-100	-100	-100	-100
		-100	-100	-100	-100	-100	-100	-100	-100	-100	-100	-100	-100	-100	-100	-100	-100	-100	-100	-100		-100	-100	-100	-100
		-100	-100	-100	-100	-100	-100	-100	-100	-100	-100	-100	-100	-100	-100	-100	-100	-100	-100	-100		-100	-100	-100	-100
		-100	-100	-100	-100	-100	-100	-100	-100	-100	-100	-100	-100	-100	-100	-100	-100	-100	-100	-100		-100	-100	-100	-100
		-100	-100	-100	-100	-100	-100	-100	-100	-100	-100	-100	-100	-100	-100	-100	-100	-100	-100	-100		-100	-100	-100	-100
		-100	-100	-100	-100	-100	-100	-100	-100	-100	-100	-100	-100	-100	-100	-100	-100	-100	-100	-100		-100	-100	-100	-100
		-100	-100	-100	-100	-100	-100	-100	-100	-100	-100	-100	-100	-100	-100	-100	-100	-100	-100	-100		-100	-100	-100	-100
		-100	-100	-100	-100	-100	-100	-100	-100	-100	-100	-100	-100	-100	-100	-100	-100	-100	-100	-100		-100	-100	-100	-100
		-100	-100	-100	-100	-100	-100	-100	-100	-100	-100	-100	-100	-100	-100	-100	-100	-100	-100	-100		-100	-100	-100	-100
		-100	-100	-100	-100	-100	-100	-100	-100	-100	-100	-100	-100	-100	-100	-100	-100	-100	-100	-100		-100	-100	-100	-100
		-100	-100	-100	-100	-100	-100	-100	-100	-100	-100	-100	-100	-100	-100	-100	-100	-100	-100	-100		-100	-100	-100	-100
		-100	-100	-100	-100	-100	-100	-100	-100	-100	-100	-100	-100	-100	-100	-100	-100	-100	-100	-100		-100	-100	-100	-100
		-100	-100	-100	-100	-100	-100	-100	-100	-100	-100	-100	-100	-100	-100	-100	-100	-100	-100	-100		-100	-100	-100	-100
		-100	-100	-100	-100	-100	-100	-100	-100	-100	-100	-100	-100	-100	-100	-100	-100	-100	-100	-100		-100	-100	-100	-100
		-100	-100	-100	-100	-100	-100	-100	-100	-100	-100	-100	-100	-100	-100	-100	-100	-100	-100	-100		-100	-100	-100	-100
		-100	-100	-100	-100	-100	-100	-100	-100	-100	-100	-100	-100	-100	-100	-100	-100	-100	-100	-100		-100	-100	-100	-100
		-100	-100	-100	-100	-100	-100	-100	-100	-100	-100	-100	-100	-100	-100	-100	-100	-100	-100	-100		-100	-100	-100	-100
		-100	-100	-100	-100	-100	-100	-100	-100	-100	-100	-100	-100	-100	-100	-100	-100	-100	-100	-100		-100	-100	-100	-100
		-100	-100	-100	-100	-100	-100	-100	-100	-100	-100	-100	-100	-100	-100	-100	-100	-100	-100	-100		-100	-100	-100	-100
		-100	-100	-100	-100	-100	-100	-100	-100	-100	-100	-100	-100	-100	-100	-100	-100	-100	-100	-100		-100	-100	-100	-100
		-100	-100	-100	-100	-100	-100	-100	-100	-100	-100	-100	-100	-100	-100	-100	-100	-100	-100	-100		-100	-100	-100	-100
		-100	-100	-100	-100	-100	-100	-100	-100	-100	-100	-100	-100	-100	-100	-100	-100	-100	-100	-100		-100	-100	-100	-100
		-100	-100	-100	-100	-100	-100	-100	-100	-100	-100	-100	-100	-100	-100	-100	-100	-100	-100	-100		-100	-100	-100	-100
		-100	-100	-100	-100	-100	-100	-100	-100	-100	-100	-100	-100	-100	-100	-100	-100	-100	-100	-100		-100	-100	-100	-100
		-100	-100	-100	-100	-100	-100	-100	-100	-100	-100	-100	-100	-100	-100	-100	-100	-100	-100	-100		-100	-100	-100	-100
		-100	-100	-100	-100	-100	-100	-100	-100	-100	-100	-100	-100	-100	-100	-100	-100	-100	-100	-100		-100	-100	-100	-100
		-100	-100	-100	-100	-100	-100	-100	-100	-100	-100	-100	-100	-100	-100	-100	-100	-100	-100	-100		-100	-100	-100	-100
		-100	-100	-100	-100	-100	-100	-100	-100	-100	-100	-100	-100	-100	-100	-100	-100	-100	-100	-100		-100	-100	-100	-100
		-100	-100	-100	-100	-100	-100	-100	-100	-100	-100	-100	-100	-100	-100	-100	-100	-100	-100	-100		-100	-100	-100	-100
		-100	-100	-100	-100	-100	-100	-100	-100	-100	-100	-100	-100	-100	-100	-100	-100	-100	-100	-100		-100	-100	-100	-100
		-100	-100	-100	-100	-100	-100	-100	-100	-100	-100	-100	-100	-100	-100	-100	-100	-100	-100	-100		-100	-100	-100	-100
		-100	-100	-100	-100	-100	-100	-100	-100	-100	-100	-100	-100	-100	-100	-100	-100	-100	-100	-100		-100	-100	-100	-100
		-100	-100	-100	-100	-100	-100	-100	-100	-100	-100	-100	-100	-100	-100	-100	-100	-100	-100	-100		-100	-100	-100	-100
		-100	-100	-100	-100	-100	-100	-100	-100	-100	-100	-100	-100	-100	-100	-100	-100	-100	-100	-100		-100	-100	-100	-100
		-100	-100	-100	-100	-100	-100	-100	-100	-100	-100	-100	-100	-100	-100	-100	-100	-100	-100	-100		-100	-100	-100	-100
		-100	-100	-100	-100	-100	-100	-100	-100	-100	-100	-100	-100	-100	-100	-100	-100	-100	-100	-100		-100	-100	-100	-100
		-100	-100	-100	-100	-100	-100	-100	-100	-100	-100	-100	-100	-100	-100	-100	-100	-100	-100	-100		-100	-100	-100	-100
		-100	-100	-100	-100	-100	-100	-100	-100	-100	-100	-100	-100	-100	-100	-100	-100	-100	-100	-100		-100	-100	-100	-100
		-100	-100	-100	-100	-100	-100	-100	-100	-100	-100	-100	-100	-100	-100	-100	-100	-100	-100	-100		-100	-100	-100	-100
		-100	-100	-100	-100	-100	-100	-100	-100	-100	-100	-100	-100	-100	-100	-100	-100	-100	-100	-100		-100	-100	-100	-100
		-100	-100	-100	-100	-100	-100	-100	-100	-100	-100	-100	-100	-100	-100	-100	-100	-100	-100	-100		-100	-100	-100	-100
		-100	-100	-100	-100	-100	-100	-100	-100	-100	-100	-100	-100	-100	-100	-100	-100	-100	-100	-100		-100	-100	-100	-100
		-100	-100	-100	-100	-100	-100	-100	-100	-100	-100	-100	-100	-100	-100	-100	-100	-100	-100	-100		-100	-100	-100	-100
		-100	-100	-100	-100	-100	-100	-100	-100	-100	-100	-100	-100	-100	-100	-100	-100	-100	-100	-100		-100	-100	-100	-100
		-100																				-100	-100	-100	-100
		-100																				-100	-100	-100	-100
																						-100	-100	-100	-100
																						-100	-100	-100	-100
																						-100	-100	-100	-100

## Sheet: Fig_3C
Fig_3C
	Time (s)	ΔF/F Wild type																																ΔF/F lin-32
	1	2.73692	0.925979	21.4928	4.82088	-0.62863	6.29658	2.4897	3.78946	-3.25175	2.0163	-3.05933	9.66588	0.18003	-2.47166	2.5707	-0.783121	1.14919	5.12803	0.544305	0.83343	-0.791672	3.51339	0.695476	3.18971	-2.92473	16.3839	2.54572	-2.76163	1.65475	5.54699	-0.0759147		0.641931	5.53415	12.2899	3.27732	-0.765311	2.49329	1.43167	9.77142	3.12342	-3.14199	-0.0253074	-0.389898	4.43518	-4.91989	0.0498151	1.7661
	2	1.8451	0.414426	16.5726	3.56176	-0.643899	2.16193	2.45138	2.9368	-2.96818	1.24768	0.12833	7.60435	-0.719492	-0.655706	1.54231	-0.0338539	4.62806	3.86978	0.212686	0.578074	-1.73525	2.17106	0.73626	3.85146	1.64741	11.0303	1.86629	-3.74377	-0.19537	6.71364	-0.0792154		0.53349	5.00339	12.1522	-0.0168366	1.35562	2.25848	0.978631	2.68584	1.62836	0.20074	0.769605	-0.058357	4.13839	-7.19033	-0.879194	1.67342
	3	1.22382	-0.435434	11.9355	4.45387	-0.936702	1.90292	1.87183	1.21681	0.298514	1.46812	10.9122	3.49255	-1.65867	0.117204	0.406106	1.41241	3.4054	3.16531	-0.284198	0.0197005	-0.278944	1.44689	-1.74116	1.56644	7.69208	5.2411	1.9184	-3.24225	0.279581	5.61288	0.00885961		0.97117	4.72123	10.6571	-0.322957	0.965067	2.08557	0.859411	2.83123	2.18545	1.58771	0.822167	0.309391	3.12162	-7.52356	-1.36426	1.65161
	4	1.28356	0.621776	5.85362	3.37381	0.396632	0.477939	0.966809	1.09204	-0.156329	0.729442	13.6748	5.65209	-1.41129	3.25681	0.582375	1.80571	2.5403	2.48484	0.158626	0.00265755	-0.1168	1.29643	-2.16687	1.88184	-1.78079	1.71519	0.556054	-2.30024	0.253476	2.67984	0.0630596		-0.296594	3.91513	11.234	-0.114795	1.08766	1.7579	0.662271	-3.91388	0.829852	1.44771	-0.780637	0.0509736	2.67931	5.25122	-0.479178	2.37491
	5	0.299356	0.309387	-2.96372	1.52256	1.37609	0.191772	1.50159	0.200688	-0.171413	0.565154	20.031	2.74699	-2.27052	1.42652	0.493902	1.53936	2.76201	1.4646	0.799369	-0.331847	-0.37028	0.880933	-0.818603	4.12711	-1.87952	-0.890591	0.492276	-2.65631	-0.176001	0.256865	-0.875017		0.384801	2.2341	10.7485	-0.272141	1.08766	0.97821	-0.471177	2.40864	0.791613	-0.0058141	0.78453	0.187282	1.27362	2.58111	-0.408147	3.10003
	6	-0.289564	-0.303112	2.51062	-0.00565425	-0.583721	1.36492	0.400968	0.450881	-0.146274	-0.0687102	25.4797	1.82308	0.220317	-0.101107	0.333732	1.16846	0.58079	0.344556	0.593468	0.165288	0.220867	2.85321	0.00690653	-2.07102	-1.89652	0.824515	0.222003	-2.47242	-1.21433	-0.968937	0.460352		-0.533601	1.11341	9.60738	-0.165305	0.991392	1.15112	-0.0777489	-0.533112	0.362742	0.111233	0.0233607	-0.0682961	0.0320343	-2.06101	0.0516843	3.43988
	7	0.203646	-0.103948	-2.42716	-0.50616	-1.07143	-0.685364	-0.987216	0.356809	-1.45751	-0.331572	25.8131	1.22695	1.49501	-0.327687	-0.0477534	1.03404	-0.240837	-1.39838	0.0744511	-0.0487602	0.546541	0.00581794	-0.335741	-5.65057	-3.31765	-0.399138	0.223397	-1.60229	-3.28171	-0.179102	0.063407		-1.54144	0.343147	4.57035	-0.305508	-0.964517	-1.66664	0.135145	-1.44543	-0.00539839	2.36726	-1.31144	-0.00440162	0.51726	-0.298859	0.626474	3.07096
	8	0.333657	-0.106676	-1.45135	-0.472653	0.0144605	-0.279406	-0.728696	-0.397774	0.939049	0.244063	21.4009	-1.30858	1.24007	-0.917569	-0.198183	-1.79625	0.589484	-0.660319	-0.887753	-0.843136	0.135528	-0.144479	0.16141	5.36714	2.66511	0.147306	-0.679428	-2.03778	1.48296	-0.659066	0.297752		-0.333487	-1.80095	-9.94647	0.163162	-0.114651	-0.225741	0.131739	-1.58555	-0.522744	-0.105266	-0.811784	-0.0597769	-1.50608	-0.315732	1.17696	-5.9122
	9	-0.547096	0.204348	4.3316	-0.538096	0.264601	-0.591927	-0.186651	-0.610605	0.836148	-0.408934	21.9896	-4.48844	-0.684871	-0.0801577	-0.581698	-1.9456	-3.69145	0.249539	-0.579535	1.05846	-0.532656	-3.59549	0.986027	-1.77266	4.42858	0.317907	-0.258249	-1.01385	3.18908	1.55024	0.0535051		2.02373	-1.8897	-14.9798	0.579792	-0.999879	-0.236948	0.282042	1.15545	-0.626213	-2.36741	1.31534	-0.0548073	-0.316836	0.0944875	1.14238	-3.69867
	10	-0.839482	1.4921	35.6793	1.68591	1.42145	-1.62053	-1.84989	-1.49729	0.0253398	0.190409	22.1367	-5.36254	-1.95704	-0.25602	-0.409353	-2.94878	0.435158	-0.231304	-0.498445	0.663	-0.549032	-5.83862	0.387957	-5.08223	-3.73646	1.15749	-1.58225	0.322699	5.48889	5.41269	0.0602801		2.16627	-1.52391	-16.6803	0.389997	-0.425444	-3.44695	-0.58103	-0.326884	-1.85734	-1.32202	-8.65708	-0.291217	2.37729	-3.38657	0.0834613	0.410357
	11	-1.29175	0.76501	22.4914	0.938815	2.57784	-1.89365	10.5849	2.78535	5.75798	0.901634	21.3346	-7.49477	0.951769	0.59793	-0.411382	0.643224	0.473196	0.648802	0.755649	0.834008	-2.60156	-4.5068	-2.64139	-5.71047	-2.49742	1.30688	-1.46236	10.6523	9.79545	11.9191	11.334		3.73085	-1.48636	-17.4945	4.54619	-1.22816	-3.43201	-1.85456	-1.90067	-2.6836	2.09874	-11.3124	0.173083	2.52621	-5.91116	-1.08948	1.70976
	12	-1.54154	-0.26628	23.3226	0.528358	6.04523	-0.835235	30.4119	11.2966	8.57519	1.50805	23.0197	-4.92228	0.66221	-0.166159	0.302348	-2.83925	2.51531	1.18339	2.7479	4.52367	-3.61548	-4.73241	-3.97596	-4.53233	-3.25776	1.4961	-0.31192	15.9391	14.8414	15.7172	12.4035		9.71472	-0.997128	-17.5912	6.88097	-0.860789	-2.73451	14.055	-2.44128	0.294512	0.0836925	-11.779	-0.548215	4.65528	-7.32004	-0.828725	7.38534
	13	-2.16089	-1.03429	18.7478	0.335171	11.1819	-1.13871	26.4998	15.0768	4.91667	1.19694	23.8764	3.37204	1.20734	1.51859	0.67964	-2.2244	3.8749	0.923295	4.94697	5.26402	-4.40429	-4.02197	-3.73334	-9.47653	-2.60951	1.70826	0.225663	11.3519	17.5875	14.1884	10.1201		16.0133	-0.589812	-21.7562	5.60414	-0.436052	-2.34653	10.013	-5.02877	18.5531	-0.941043	-11.1898	-0.453793	10.4332	-9.00098	0.612455	10.0841
	14	-3.08756	-0.828306	15.6871	-0.303549	11.2241	0.617163	23.1209	14.5131	4.35021	1.56212	25.5333	1.32176	1.09592	1.72808	-0.415711	-3.3595	5.85724	0.660319	5.97829	5.63897	-4.3524	-5.342	-4.22186	-10.1786	-2.0782	3.67624	1.29595	10.3848	21.7181	13.2186	9.57307		14.3269	0.0342464	-20.4029	5.38282	-1.65604	-3.95607	7.86959	-5.73952	15.4115	-0.348923	-12.3137	0.429371	8.8132	-9.0168	11.1951	4.79926
	15	-3.48617	-0.129866	10.2689	-0.335485	12.155	-0.502217	20.399	12.8845	4.07469	1.256	29.128	-3.5099	2.95036	6.95762	-0.688027	-4.52697	7.36899	1.70646	6.32025	7.30831	-3.88926	-7.75079	-4.21174	-12.8381	-3.21487	4.44914	1.34004	8.80336	23.4638	13.9091	8.68503		7.84605	-0.209802	-17.6357	5.38435	0.198498	-4.45932	6.8115	-6.28825	12.7783	0.0347316	-13.6044	-0.755517	7.94011	-3.38974	8.63147	-2.63734
	16	-3.60401	-0.616865	10.2864	-1.57157	11.8151	0.624883	18.0255	11.3046	3.67951	1.23603	26.2919	11.6021	2.50091	27.6404	-0.494579	-4.06894	7.88957	0.0355114	11.6942	6.85566	-3.25913	-8.0433	-3.26149	-14.0892	-2.5998	3.65806	2.51244	8.93626	24.0213	13.9156	8.29503		5.64312	1.03092	-16.5225	7.87923	0.75761	-7.06788	4.46328	-1.90128	5.72664	0.229045	-11.9302	-0.340913	7.1895	7.63134	3.76585	-4.31475
	17	-4.35198	-0.0521102	12.4756	-2.55164	13.3249	4.61392	17.281	10.7769	4.14072	0.549765	24.7412	28.263	1.16894	20.8573	-1.9637	-3.57109	8.54383	-0.230344	9.75708	7.15059	-2.99758	-9.04059	-2.0204	-12.4153	-2.41852	2.97089	3.5247	7.04303	22.4019	13.3216	8.18176		5.19705	0.545667	-15.7867	6.71383	14.3272	-7.07001	2.4178	-0.806056	7.65506	0.359097	-13.0671	0.187992	6.31772	5.14472	7.05383	-4.07304
	18	-4.3329	-0.543201	13.4085	-2.38777	14.1943	16.0002	20.1981	8.79866	3.22734	0.120534	21.5499	39.2086	1.54159	14.8394	-0.943704	-3.83744	9.59912	-2.21706	10.6823	8.05474	-1.84803	-8.85393	-0.883798	-15.0436	-3.93393	2.87563	4.78911	6.81066	22.1652	13.2054	7.61944		4.60733	0.418239	-14.5688	5.26557	13.4062	-4.53189	3.06159	-0.565354	5.8631	-0.993829	-13.2455	0.639513	4.64769	2.3934	8.33052	-2.45924
	19	-4.84519	-1.52811	18.561	-3.049	14.9281	12.8454	22.57	7.45562	2.31363	0.604666	21.2883	40.3992	1.09592	11.4363	-0.163281	-4.94267	9.98168	-2.14604	9.55009	8.83785	-1.83696	-10.0896	-1.83672	-17.3453	-4.67606	3.5182	5.69089	6.61423	23.6903	15.2223	7.52372		4.4497	0.656598	-13.7285	5.99322	10.9352	-4.26293	1.86768	-0.134241	5.03235	-1.43639	-12.7841	1.66324	3.05017	1.25976	4.44812	-3.0317
	20	-4.59264	-2.33295	17.0364	-3.26522	16.6665	11.2676	19.5585	6.40081	1.64763	-0.406854	22.0813	44.7536	1.69644	9.83205	0.249183	-6.00061	10.3099	-2.01551	10.5313	8.76823	-1.43264	-9.37706	-2.64407	-13.3831	-3.72716	4.10145	5.42584	4.79874	22.6697	11.2148	7.68771		2.73028	-1.06767	-13.9083	6.32904	12.6616	-3.81838	1.18131	2.02072	5.04209	-3.28925	-12.4954	-0.316775	3.09466	1.28929	3.8481	-5.83587
	21	-4.48033	-2.10514	8.19626	-3.89138	19.1105	10.1315	18.1655	11.3186	3.94028	-1.18795	21.7879	48.7947	0.0535056	7.92073	1.74821	-5.70687	10.9848	-1.44061	10.209	8.27399	-1.29171	-9.11622	-3.79079	-16.7432	-3.51917	3.65676	4.73718	5.89957	24.0398	9.75236	8.2443		4.47485	-0.666611	-13.0199	6.22832	12.6699	-3.24629	0.557101	2.54856	10.7261	-3.29499	-13.0379	1.07329	1.51781	0.575361	2.71721	-6.0067
	22	-3.26985	-2.40253	-3.14257	-4.34477	19.216	8.75709	16.0316	14.1728	4.29691	-2.07054	23.6084	47.1462	-0.210875	7.1809	1.07519	-6.55322	10.2849	-1.82836	9.1118	7.80487	-2.90278	-9.84654	-2.74172	-14.8863	-2.99271	4.31448	3.80438	4.51455	22.4844	8.68107	7.20894		3.47204	-1.11489	-12.685	5.51108	10.9002	-3.12675	-2.66356	15.1115	13.774	-3.38756	-13.1891	0.346308	1.73634	-4.31141	2.72469	-7.98398
	23	-3.66984	-2.27975	-6.46891	-5.93686	19.9615	6.72863	14.9914	11.9164	5.89171	-0.716715	22.312	55.8422	-0.631366	5.94435	0.434786	-6.15992	10.4729	-2.15372	9.33439	6.6627	-2.68482	-12.4329	-3.32788	-19.0288	-3.58431	5.03066	4.55752	4.28385	21.0292	8.84632	6.19547		3.8242	-2.0285	-11.6483	4.57803	10.0625	-4.19462	-2.45109	19.7614	12.4746	-2.00097	-13.3351	0.369026	9.51984	-10.3476	1.40781	-1.14529
	24	-2.02479	-2.51711	-15.7448	-6.35203	20.5543	6.67033	19.9582	9.79543	7.9494	-0.502932	22.8144	60.4553	-0.474626	5.48733	0.253783	-6.29434	10.624	-1.36191	9.77957	5.67074	-3.67153	-11.9032	-5.38644	-20.1093	-3.55397	3.00726	4.58522	4.38332	20.236	8.4453	8.19445		4.63081	-1.25426	-10.6993	4.29181	10.5576	-4.60874	-1.91162	19.1943	11.7946	-0.466735	-13.1676	0.378965	13.4409	-10.0977	1.57791	11.0691
	25	-2.8931	-2.38206	-16.7644	-7.03629	21.8458	4.96264	18.0679	8.81467	7.69165	-1.20459	22.9616	65.144	-0.366356	7.37385	-1.03299	-6.51091	12.0749	-0.981841	9.31625	4.62795	-3.64892	-14.6648	-5.96576	-15.0461	-2.76611	3.19042	3.5944	5.82184	18.1905	9.02841	8.10342		4.03996	-0.257019	-10.2423	5.26894	9.19497	-5.22086	-0.527381	20.3096	13.9052	-0.526788	-12.4564	0.985253	12.8405	-12.4726	0.678812	17.6915
	26	-2.92131	-4.02312	-18.0769	-6.78238	23.9076	3.49507	17.479	8.56314	6.96631	-2.13334	21.9723	68.6211	-1.54788	7.48245	-2.60181	-5.75168	12.0575	0.012477	9.53467	3.32604	-3.94761	-12.6584	-7.27949	-16.2248	-4.08244	3.58012	4.82082	4.17268	16.5829	8.2771	7.7056		3.32224	1.37395	-9.72651	5.36966	9.27434	-7.09563	-1.92184	18.9578	13.0557	1.23007	-14.6556	2.30077	12.7547	-10.5575	-0.711898	15.349
	27	-2.85409	-4.29732	-17.6946	-6.96614	25.2755	2.62805	23.1358	8.48375	6.60968	-2.69733	17.7745	75.1929	-1.99292	7.05961	-3.24033	-6.53082	13.0965	0.811003	11.3067	3.69549	-5.34764	-12.4751	-8.43722	-17.4686	-3.20961	3.57016	4.04782	5.26097	15.2692	9.27619	7.89999		3.04778	1.9855	-9.40071	6.06792	8.96198	-7.29095	-1.20949	18.0258	9.24309	0.805866	-14.7776	2.39732	12.8353	-12.6919	-1.67455	12.1377
	28	-3.37275	-5.66691	-17.6017	-7.77658	26.0987	0.0615991	21.8122	7.42627	5.13889	-1.9129	13.8673	78.6443	-2.42852	5.90852	-3.83813	-6.72	13.8257	0.154522	9.78774	4.05426	-5.13798	0.500019	-9.63039	-19.6908	-3.30591	2.54828	5.0538	4.16432	15.681	7.30328	7.547		3.01424	2.15104	-8.07768	8.94973	8.24256	-8.7612	-2.80364	20.5468	7.95122	1.90175	-14.2773	3.29326	12.9426	-12.0149	-2.03999	0.463061
	29	-3.72904	-5.26995	-15.466	-8.40797	28.6401	-0.302831	19.5363	5.52346	4.67601	-2.83791	16.3637	83.6029	-2.37313	4.67032	-3.5305	-7.68832	13.3149	-1.72566	9.02998	5.19239	-5.32157	-1.80857	-9.17938	-20.0639	-2.95144	3.50824	4.85114	5.26348	14.9424	6.70501	6.72219		1.48767	2.2688	-8.06214	11.2683	7.81664	-8.61124	-2.65206	19.8831	8.74149	2.71687	-13.3915	2.89641	12.3935	-12.6402	-2.32318	0.492138
	30	-4.004	-4.60152	-11.4838	-8.43781	28.2018	0.256193	19.5875	6.27204	8.86211	-2.7356	20.2699	86.9258	-1.61083	4.99889	-2.64307	-6.29434	12.3672	-2.33319	10.1221	4.29344	-4.98875	-1.86368	-8.89806	-20.8846	-2.86242	2.96439	4.85532	5.0821	14.545	7.04941	5.8628		2.52904	1.44336	-8.73008	8.32586	7.61469	-7.51562	-2.94415	21.127	7.20595	3.2344	-12.7121	1.74134	12.6016	-13.5777	-2.57739	1.80972
	31	-4.25351	-5.42273	2.90691	-8.19123	27.7823	-0.775074	18.1691	5.12516	10.5273	-2.34255	24.8002	92.6781	-1.93627	5.42834	-6.45861	-8.49236	10.8946	-1.60281	9.66383	4.25185	-5.19841	-1.76752	-9.85753	-22.5104	-3.6179	3.57016	5.93171	5.37298	16.1037	9.36607	5.65104		1.9192	-0.340075	-8.77965	4.29487	5.51026	-8.89408	-3.57773	25.1642	7.71954	3.5886	-13.1177	1.96426	12.3063	-12.0212	-4.25597	8.31037
	32	-4.11492	-5.44592	0.714189	-8.71739	30.5913	-2.88259	15.8852	5.31063	10.1804	-2.98057	23.9799	91.6498	-1.44339	5.22216	-6.36757	-8.4351	10.2034	-2.04814	8.94472	4.55544	-5.62718	-2.82622	-7.42714	-21.4504	-1.7994	3.67754	6.3745	5.10132	16.2233	10.6312	4.00524		2.00919	-0.842394	-7.87004	4.97415	5.58687	-8.8215	-4.28964	22.5398	8.0352	3.04965	-13.5187	1.43251	11.7591	-8.55807	-4.24288	9.21178
	33	-5.5301	-7.83863	20.0743	-9.38752	29.9029	-2.52775	13.6694	5.28194	10.0865	-3.83238	23.999	92.6106	-1.24574	5.10529	-8.132	-8.38781	9.9882	-5.13571	8.84241	5.0858	-6.04604	-1.83976	-6.75614	-22.2586	-5.47525	2.52144	6.36195	5.19912	16.1315	11.7051	2.86026		1.97677	-1.00452	-6.60596	3.46895	6.65009	-9.06592	-4.47018	24.2093	14.4083	3.77259	-11.6278	0.278864	11.8583	-8.53487	-4.38027	11.5725
	34	-5.19595	-10.3173	22.3178	-9.0446	32.0688	-4.46197	13.7202	4.70617	9.31628	-2.99139	22.3557	97.0277	-1.845	4.66425	-8.31193	-7.00129	10.8272	-5.68662	9.00041	5.24323	-5.76419	-0.711243	-6.75524	-22.6174	-0.910787	2.44263	7.28882	3.2315	16.0734	9.4126	2.32313		2.14894	-0.0505163	-6.47521	2.07825	6.26543	-8.12827	-4.74524	23.7398	12.9417	3.90608	-10.8867	0.295903	7.92624	-9.97855	-5.27189	14.1386
	35	-6.02746	-10.0062	17.8859	-9.64405	31.5596	-4.67413	11.9836	6.64366	8.13845	-3.19353	22.9915	100.238	-1.92872	3.95254	-7.76797	-7.2527	10.3012	-6.77499	7.79693	6.65693	-7.08856	-0.630438	-6.27655	-24.0548	-1.91918	2.02955	7.4007	6.68612	16.2241	9.05073	2.01044		2.02485	-0.290583	-6.32463	6.25006	6.58605	-9.3493	-6.333	22.3072	11.3897	6.27304	-12.8925	1.58302	12.2721	-12.8216	-6.26913	13.0282
	36	-6.05125	-10.1167	16.7751	-9.50427	29.9042	-3.72033	12.7555	4.13306	-1.49002	-2.92567	21.5172	98.318	-3.7756	3.54017	-8.28446	-5.56997	11.3467	-6.33734	8.33391	6.05291		-1.63032	-5.69932	-25.0333	2.64124	1.5381	7.90203	6.49471	13.0704	10.9721	2.25347		1.86386	-0.295702	-6.06314	12.8096	6.14481	-9.48485	-6.94784	20.2297	8.18515	7.58427	-13.021	1.74418	12.5568	-14.4519	-3.92418	13.1463
	37	-7.06699	-11.1549	20.2189	-9.14721	31.0907	-4.10313	18.5397	5.40804	-2.09737	-2.9552	20.914	100.873	-5.60361	4.0424	-7.3344	-4.78087	10.1338	-6.81722	9.28977	6.847	-7.60936	-2.2871	-4.92561	-24.6901	-3.58957	3.5615	7.58245	6.702	14.5172	9.67868	0.623126		-0.493355	-0.0306056	-3.88998	13.0328	4.9539	-10.0372	-6.62892	19.5378	8.64851	8.7819	-11.2748	2.27947	13.5809	-16.6306	5.53882	9.4335
	38	-7.58123	-12.298	17.5256	-8.87707	32.7407	-3.90295	18.0029	3.21768	4.34015	-2.48105	22.6591	100.613	-5.94415	4.69898	-6.18007	-5.25881	10.0501	-5.28352	9.00731	7.55212	-9.12817	-2.35368	-4.3195	-25.1304	0.262699	4.40844	8.44554	6.73209	15.1892	6.64965	0.800839		1.35128	-0.968684	-3.16443	15.8521	4.90635	-8.75907	-7.19139	21.2841	8.46407	10.0197	-11.0211	0.948336	12.1603	-24.7253	15.3093	5.22633
	39	-8.8036	-13.3566	15.503	-9.55872	30.6964	-5.55047	17.9662	12.8791	5.01186	-3.1432	22.3066	99.1246	-6.79395	3.68737	-7.04247	-5.04971	9.79149	-4.96199	8.93311	7.61018	-14.2213	-1.6245	-4.9396	-25.0095	4.86965	3.51517	7.73788	8.31939	16.1391	6.38103	0.0762621		2.18919	-0.817932	-1.61046	15.6054	3.64079	-11.3441	-8.45513	23.0374	7.60108	8.29497	-12.6303	1.33809	10.5787	-23.9155	16.2131	-1.32521
	40	-9.4863	-13.5489	13.71	-10.2734	30.5271	-5.46103	16.4171	11.39	3.85749	-3.83529	21.0348	82.1745	-7.34915	-0.28193	-8.05571	-5.16919	9.44153	-5.26048	7.92501	7.00703	-15.9943	-0.802229	-4.89346	-26.8403	6.38709	4.57471	8.82891	8.43391	15.1496	4.2252	-0.798407		2.43905	-0.304805	-1.76612	16.3839	4.30913	-12.9382	-9.00227	24.4386	7.55909	8.65032	-13.1066	1.36152	8.98672	-21.684	15.9168	-4.94174
	41	-9.45366	-13.8627	9.43508	-12.4073	29.6909	-7.02869	17.4088	11.3119	4.06798	-3.28378	20.5497	79.4493	-7.09043	-2.43968	-8.88524	-4.06147	9.26873	-4.54162	6.996	5.54133		-2.44273	-5.20782	-25.1313	9.17472	4.72323	8.10365	7.10906	14.7151	3.01413	-0.279859		-2.08141	1.2653	-2.59053	16.1941	3.44708	-9.50887	-11.17	21.9221	12.2099	5.78458	-13.0651	3.71923	7.81893	-19.6614	14.2812	-5.04714
	42	-9.91035	-14.7862	6.94515	-12.7471	30.3942	-7.83928	16.0799	13.501	4.0462	-1.35723	17.8072	96.3288	-6.15314	4.39412	-8.31044	-4.64645	8.02108	-4.99942	7.96184	4.26658	-16.9019	-1.99394	-5.379	-24.1164	12.9295	3.31469	8.3436	7.17343	12.79	0.410537	-4.19685		-1.77509	1.06562	-3.60169	16.7371	3.28167	-9.66096	-15.7331	8.94428	14.4503	9.09058	-12.1586	4.22328	8.50882	-17.4701	13.7167	-6.79543
	43	-9.27275	-16.0003	3.57586	-11.6293	38.1274	-9.09735	15.2286	11.5982	2.79027	-1.61178	16.4845	102.55	-6.43766	5.84898	-9.01727	-4.73606	8.12976	-4.5896	8.57011	6.28805	-15.9754	-2.46745	-5.20068	-21.0597	9.06264	4.7596	8.70205	6.44873	12.8068	-0.226046	-2.77375		1.58772	1.26416	-5.15406	10.0557	2.01532	-10.1749	-14.3089	2.04363	11.8088	7.1463	-13.472	4.22115	8.49155	-14.086	14.3354	-6.86631
	44	-8.76792	-15.8134	0.390674	-12.3968	32.9773	-10.1222	17.4298	11.1745	3.57225	-1.30441	18.0915	106.632	-2.40775	4.92501	-9.54486	-4.01667	6.89514	-4.2105	6.84271	5.39835	-14.1171	-2.1166	-5.38138	-20.4766	6.83261	4.63707	10.8248	7.06894	13.0603	-1.47753	-2.23783		3.05448	1.35518	-0.612428	7.13719	0.0896622	-11.9205	-12.9067	-0.566774	9.83241	7.08242	-12.5499	3.99255	7.18296	-15.5677	12.6756	-9.19433
	45	-8.63763	-14.6675	-0.141505	-13.2806	32.495	-10.8325	17.091	11.6916	6.13137	-0.657654	17.769	108.957	0.567788	4.47461	-10.0474	-2.85418	5.8605	-1.61913	7.51194	5.10197	-11.9813	-2.27013	-5.5856	-21.5282	13.4855	4.35215	10.767	4.41592	12.4228	-1.64783	-2.74422		-1.68174	1.50195	0.46196	7.49658	-0.438017	-11.6259	-13.5173	-1.46043	10.3048	7.78164	-13.2202	4.15513	5.09602	-16.6876	13.2326	-7.72046
	46	-6.80199	-16.2595	0.117132	-14.6297	33.2742	-10.5804	15.2338	11.8043	4.02541	-0.00881753	18.2714	109.75	5.4733	1.60073	-10.5313	-4.13117	6.24632	-5.20769	7.66596	5.1661	-12.4931	-7.63717	-5.73921	-23.9608	8.83037	4.11097	10.9451	6.35177	11.9698	-1.48427	-2.52516		-1.32232	1.29317	13.4972	8.07882	-0.446268	-10.7118	-13.5484	-4.70088	9.3593	8.60633	-12.9269	4.2389	8.53709	-14.5585	11.855	-10.521
	47	-6.7439	-16.3863	0.892167	-13.8057	27.926	-13.5277	15.7323	11.0671	5.83708	0.359273	17.8362	106.926	7.95093	2.80695	-10.1325	-5.82387	6.12242	-5.1885	8.06887	5.25074	-12.7523	-10.1612	-6.09079	-24.3375	7.41085	3.05359	11.3133	8.29515	11.3854	-2.86922	-2.69037		-1.68566	1.29659	16.8111	6.93515	0.847587	-10.3206	-14.3089	4.17608	9.74918	7.76405	-12.5765	3.23931	8.94589	15.2135	14.0943	-11.6259
	48	-4.4062	-16.6496	3.36018	-14.1324	22.5338	-11.5251	19.1366	10.945	4.66327	0.125941	16.9351	104.303	9.22751	3.44204	-10.5126	-5.79649	5.95179	-4.69902	7.6411	5.04564	-14.6819	-7.40882	-6.19022	-25.1639	8.47994	3.72041	11.3169	7.66073	12.6435	-1.46848	-3.05952		-3.03336	0.875616	-2.19105	10.4424	0.21893	-11.5629	-14.5758	4.05826	10.352	6.16096	-12.6907	2.7814	8.53316	7.8201	13.8812	-10.6809
	49	-3.57856	-16.3522	3.17168	-14.3172	23.0278	-12.7073	21.5569	11.7276	3.33326	0.569729	17.2966	86.6349	10.059	5.82913	-10.7154	-7.19794	4.99649	-4.80651	6.55645	4.93819	-20.4103	-7.96476	-6.45189	-24.168	6.73387	3.14019	12.4148	8.65959	12.0877	-0.942413	-3.74518		-1.53417	1.44336	-2.45389	14.4054	-0.0128875	-12.0913	-15.212	-0.358112	10.2035	3.12653	-12.0035	2.20919	8.09452	4.68177	14.2364	-11.4587
	50	-2.49062	-17.2553	2.58953	-15.0873	22.5779	-14.0937	18.14	12.0031	1.38451	0.73069	15.557	75.5962	9.92685	5.96916	-10.6654	-6.96893	5.28558	-3.30544	6.38193	5.19787	-16.6987	-6.87405	-6.36824	-23.7206	5.55431	2.54222	12.9079	10.0998	10.2856	-0.872313	-3.98769		-0.234548	0.656029	-2.59884	17.008	2.3874	-11.9573	-14.8607	6.70922	16.6704	3.98259	-11.9159	0.954726	7.91367	-5.44083	16.0149	-11.864
	51	-1.0096	-17.4463	2.52114	-15.3334	23.0512	-15.425	14.161	11.9251	3.27494	1.18612	15.5516	66.2093	10.2164	6.16652	-11.3424	-5.00739	3.96728	2.28232	7.20082	5.838	-15.006	-6.82719	-6.20719	-23.5284	5.7097	1.97759	12.941	10.1859	13.366	0.222552	-3.12327		0.697829	0.948432	-3.93178	16.686	-0.938585	-10.5794	-15.1877	17.1882	26.7833	4.06215	-10.829	1.56314	7.8807	-12.9429	16.2748	-11.7659
	52	-0.070759	-16.4736	2.62197	-15.2973	22.4117	-16.1128	11.4625	12.0138	0.985639	1.74471	15.7696	57.8716	11.279	6.32198	-11.3549	-6.58558	4.01945	0.973203	5.95198	7.17428	-14.607	-4.21558	-6.38551	-23.3203	5.10718	1.63292	12.9335	10.053	13.7062	0.00909405	-2.88076		2.07515	1.5156	-4.52122	18.0537	-0.588894	-11.5208	-14.7466	15.5596	25.8431	4.53837	-10.245	0.770142	6.85738	-18.1323	18.8366	-12.4765
	53	-0.013499	-17.3071	9.96814	-15.0486	23.0166	-16.957	9.78351	13.2714	1.10228	1.79004	17.7281	51.7063	12.2905	6.94715	-11.8785	-6.64284	3.18152	1.12005	6.62067	7.77974	-14.7834	-2.97781	-5.60197	-21.6644	4.50101	2.17114	13.1407	11.2315	13.2506	-0.524339	-2.92524		0.222697	1.22718	-3.82059	18.1389	-1.76959	-12.2946	-15.8979	17.8318	24.717	4.59077	-10.4344	1.11162	5.16092	-17.4152	18.8954	-12.8218
	54	0.901555	-17.5622	10.9273	-15.4349	22.1153	-16.8188	7.70527	16.977	-0.301799	2.63561	17.5955	47.1494	13.931	7.58885	-12.1164	-6.49597	4.27485	1.34655	5.69565	8.4915	-16.1015	-2.29308	-5.39597	-19.313	6.79133	1.7022	13.0257	11.0217	10.8102	0.462744	-2.18693		-1.25189	1.5742	-3.99394	19.1181	0.48493	-13.6848	-15.3073	16.973	24.5595	5.0647	-11.0094	-0.643347	7.57841	-18.3137	20.0544	-13.7831
	55	1.66336	-17.4244	13.3436	-15.9894	22.4809	-16.9221	6.01178	17.6148	-0.556538	2.38938	16.7289	44.3118	15.02	8.35239	-12.83	-6.61545	4.30093	1.94353	6.01366	10.4636	-18.5035	-2.50672	-4.52789	-19.1091	7.10129	1.07132	12.6605	10.6071	8.78997	2.4527	-1.17433		-1.72255	1.11511	-3.66894	20.1675	0.0920197	-15.0996	-16.8087	17.9966	24.3631	6.07605	-9.91726	-0.546085	6.81629	-20.002	25.3677	-16.133
	56	2.48962	-17.1707	13.6715	-15.4868	22.1346	-17.796	4.9773	17.1811	1.87991	2.33199	17.1449	37.1486	15.4965	8.82099	-13.097	-5.83383	5.40296	1.95888	5.50408	12.2314	-17.5696	-1.78223	-4.24686	-19.6934	4.67784	2.30407	12.8664	12.6416	6.83122	4.43255	-0.631812		0.393186	-1.25711	-4.98098	20.3968	1.78861	-14.7217	-16.0376	17.7251	23.5578	5.67747	-9.6603	-4.57073	6.76499	-19.538	24.0022	-12.949
	57	2.88048	-18.0288	11.8996	-15.6606	21.3483	-18.2182	3.22856	19.1987	-0.0122007	2.63478	17.4747	38.0372	16.7403	9.11097	-12.7947	-4.73855	5.54098	2.78428	5.8054	13.4065	-16.8666	-1.91507	-4.42459	-16.7381	3.08069	1.83903	12.7917	12.1343	6.699	3.97153	-0.516811		-1.7913	-3.37902	-8.78421	19.3364	0.440531	-16.4657	-15.9358	17.1646	20.8759	6.72554	-9.01009	-7.79243	7.41117	-13.1432	33.3269	-10.0212
	58	3.56262	-17.2744	8.66706	-16.0297	20.4492	-19.3126	3.24106	18.5048	0.42823	2.79116	14.9983	39.0688	18.9038	9.4037	-13.7614	-5.24885	7.24618	3.51275	6.31426	13.5931	-17.0271	-1.55969	-4.71008	-17.6877	2.54736	0.2417	12.5157	13.5076	6.47753	2.79331	-0.628859		-0.593971	-4.58162	-12.1314	19.7702	-2.40493	-15.551	-15.5062	15.3155	20.8819	7.73957	-7.89527	-6.50815	7.08376	-14.3349	50.1182	-8.6564
	59	3.20219	-17.73	7.84118	-16.103	21.4942	-19.5857	2.20254	17.8083	0.935027	3.2703	13.7938	33.8627	18.9504	10.7136	-14.3514	-6.94155	6.73864	3.82563	6.57295	13.8427	-19.43	-2.11531	-4.86637	-12.8633	0.723191	0.630965	12.635	14.0885	7.46112	3.45789	-1.95398		0.43455	-5.75636	-12.797	20.8495	-1.81045	-16.8313	-3.18941	18.0536	27.1432	7.93235	-9.34752	-5.95227	8.217	-18.068	51.9024	-9.93399
	60	2.76375	-18.1352	7.75613	-17.0967	21.5198	-20.2004	1.02569	21.1549	-0.685584	3.3015	14.8612	30.8885	21.7006	9.91089	-14.6676	-5.85623	6.40499	4.38997	6.30138	14.0539	-17.4513	-2.84465	-5.27153	-11.093	1.31965	1.6195	13.5511	14.3886	4.12467	2.93729	-1.50353		2.3865	-5.88322	-14.0128	22.9495	-1.07728	-16.0527	-5.35497	16.9633	24.2483	9.44478	-8.89069	-5.50004	7.24812	-20.1813	56.2465	-5.89221
	61	2.50428	-17.6686	11.2114	-17.5878	21.0779	-19.2753	-0.24634	20.6131	-1.13942	3.32853	18.454	26.9101	22.9073	10.2869	-14.8857	-5.98318	6.73212	5.50522	5.09246	13.2219	-16.9044	-4.08904	-4.98128	-9.53246	0.178936	0.280236	13.0006	13.1758	5.73226	4.55275	-1.54366		2.17633	-5.99585	-11.7984		-0.871397	-14.3423	-8.06639	18.7741	23.5203	9.05424	-8.29629	-7.90247	6.95893	-27.3332	58.0699	-1.1144
	62	3.29652	-18.3712	12.6939	-17.4982	19.9058	-20.5294	1.24872	21.1682	-1.39785	3.48742	17.3866	22.6296	24.063	10.5383	-14.6472	-6.0728	6.69191	5.29023	5.31251	12.91	-18.8167	-4.49048	-4.82261	-10.1051	-15.0655	1.34801	12.1771	14.127	6.13142	5.68677	-1.19309		3.07628	-6.17277	-10.9627		-1.22423	-15.3482	-9.35439	7.32102	19.4025	8.70196	2.96551	-8.14456	6.43392	-30.0476	57.5848	2.72021
	63	4.08875	-17.7846	16.1877	-18.5558	20.7591	-18.8752	14.3534	20.4937	-1.80878	3.11018	16.4218	19.4433	23.217	9.69368	-14.6001	-5.03726	6.19741	5.78643	5.6503	12.8146	-20.5987	-3.94165	-4.81248	-12.1201	-16.2762	1.72429	12.4522	13.6489	4.11035	6.0158	-1.31435		2.90468	-7.66437	-9.79295		0.242897	-16.7187	-10.1787	0.349595	25.8566	8.62316	17.2188	-8.48888	5.90656	-33.5593	56.2427	6.43124
	64	4.96038	-19.0519	15.8221	-18.8563	20.645	-20.6359	11.4839	19.5603	-1.58622	3.11849	15.4734	15.0647	23.341	10.7114	-15.2387	-5.15675	6.81037	5.68758	5.59315	12.6269	-20.9592	-3.5672	-6.04494	-13.9858	-15.7121	1.23543	12.3888	12.3516	2.40339	6.11663	-4.05892		-1.27034	-7.03462	-10.1284	22.3655	0.0617656	-17.7722	-11.4092	-3.4197	31.8143	8.95517	9.9828	-10.8487	4.43308	-34.5949	56.9203	7.04732
	65	5.20131	-19.3179	15.218	-19.0102	20.5395	-21.7369	10.0057	19.188	-2.27904	2.66098	14.7094	9.82817	24.0177	9.52058	-15.2498	-4.67134	6.42238	2.00111	5.44095	12.7251	-24.0953	-4.81758	-6.4126	-14.5715	-14.7053	0.126089	12.3501	12.2705	2.79329	5.04471	-5.33644		-0.881286	-6.43503	-8.96532	21.4348	-0.709518	-19.8252	-13.3802	-1.52552	29.7682	9.81276	5.51767	-8.83249	5.74717	-30.9113	52.179	3.48349
	66	6.25661	-19.5102	15.0778	-19.4599	21.5221	-21.6421	7.12935	20.0066	-1.12668	2.47465	13.0234	9.88601	23.4411	10.2786	-15.2141	-4.71366	6.31805	1.40414	4.72365	13.3724	-24.6855	-3.7078	-6.59955	-15.7678	-13.7354	0.149904	12.7472	12.7419	0.997903	6.132	-6.16803		-0.465406	-6.78887	-10.1734	20.3512	0.797294	-20.5376	-13.2606	-4.20893	26.1625	8.63578	2.24457	-9.73411	6.08426	-24.7918	51.5304	3.27813
	67	7.52352	-19.4311	8.02003	-19.9421	21.3429	-22.3066	5.45844	21.0007	-0.895073	3.68082	13.4667	10.3745	23.504	10.4886	-15.3474	-6.54576	6.87449	0.887784	4.68537	13.1509	-24.7411	-3.87604	-7.69924	-15.0504	-13.0139	1.62946	10.7468	13.592	2.8716	7.87208	-5.46864		-1.43859	-5.91052	-9.68926	20.372	0.964674	-19.8428	-14.5746	-4.64572	26.9693	8.0888	0.523669	-10.4632	6.40068	-6.32982	53.7267	-3.32793
	68	7.67124	-20.2346	6.36037	-20.7761	20.3962	-22.3915	3.95491	21.8307	-2.68663	3.33768	13.5721	8.5604	22.3867	10.9087	-14.8263	-7.07597	6.33652	0.448211	5.54091	12.4515	-26.1287	-2.93547	-8.01331	-16.7767	-13.323	1.0973	11.0235	13.5477	3.76929	8.67855	-5.0234		-0.455903	-6.52093	-10.7971	20.3108	0.573335	-20.4693	-14.5141	-8.65268	24.2176	7.81377	1.34519	-9.69862	6.07772	-14.3423	50.9191	-2.45197
	69	8.0101	-19.5784	8.94587	-21.0269	20.2952	-22.416	3.26929	20.6892	-1.52924	4.01938	15.071	1.56117	21.2253	10.638	-15.8238	-7.91485	6.64518	-0.0335918	4.03248	11.4801	-27.9988	-3.11631	-8.89955	-15.7615	-15.0214	-0.91354	10.8731	14.453	2.44044	8.73812	-2.49459		-1.17363	-5.17212	-8.93023	20.6705	1.37134	-20.6929	-14.4251	-11.1956	23.7355	7.57815	0.0532105	-8.75653	6.53128	-19.867	50.5004	2.58027
	70	8.69528	-19.5593	6.75052	-21.5002	20.8076	-22.4655	1.01077	20.521	-3.6362	3.97654	16.8751	1.54349	22.0764	10.5013	-15.2485	-7.2776	4.68892	-0.610412	4.75195	10.4471	-27.5615	-3.54522	-8.85162	-14.6112	3.51002	-1.48986	9.98475	14.02	6.00173	8.75622	-0.851739		-0.981344	-5.31661	-8.33168	20.6711	0.399669	-24.1324	-14.1215	-5.56898	22.1497	7.09428	-1.65147	-10.06	6.75452	-23.0971	48.4835	1.91331
	71	9.3824	-20.0013	23.4699	-21.9824	20.7725	-20.1021	-1.45949	20.6171	-3.47263	4.21361	19.2225	0.372135	22.0959	10.8558	-15.0075	-9.18935	5.14538	-0.158361	4.29607	10.1863	-29.3866	-2.9985	-8.94331	-14.1119	-15.5179	-2.21903	9.36841	14.8458	7.55627	9.06841	-0.0816474		0.816333	-5.53791	-8.81395	20.7589	2.09036	-28.9957	-14.1603	-7.01745	15.2653	6.88734	-3.18354	-9.77387	6.16383	-27.2141	44.6909	2.3113
	72	10.7442	-20.8853	24.1923	-22.2645	20.1097	-14.4073	-2.863	21.4084	-0.820997	4.22817	17.4538	-1.44194	21.4507	10.39	-15.7758	-6.18979	3.95207	-0.154522	4.33271	10.1684	-27.1913	-3.58385	-9.07727	-13.5637	-8.02616	-2.32078	8.32304	14.1679	6.89606	9.19261	-0.73639		2.51228	-4.95993	-8.25719	20.8569	0.409491	-26.8013	-15.9588	-8.70743	16.8998	6.18085	-3.71175	-9.71495	5.91833	-31.2498	36.2101	7.0037
	73	14.6694	-19.9658	11.7619	-19.5673	20.3405	-14.8359	-2.72265	22.4766	-0.846136	4.31136	19.108	-3.14998	20.5197	9.92192	-16.167	-6.95897	2.93264	-1.00008	3.97388	9.57734	-28.2984	-4.36604	-8.64918	-13.0924	-6.04945	-2.42081	7.92991	13.7859	6.37226	11.9636	-1.10884		0.36356	-3.25614	-6.32008	20.9815	0.499861	-26.678	-16.5085	-9.61123	18.1894	-3.04483	-3.64492	-10.3354	6.20989	-41.7204	33.8727	9.56071
	74	22.8476	-19.6535	8.63813	-18.7128	20.9064	-16.0151	-3.84707	24.2026	-1.85705	4.2602	21.1983	-2.46387	19.07	9.9594	-16.7468	-6.49099	4.1803	-1.62297	4.65163	10.5863	-25.1069	-4.45444	-8.95313	-11.7777	-6.18986	-1.68991	7.44356	13.1014	8.08007	11.5535	-1.47434		1.43456	-1.77365	-7.09734	21.5539	-0.131154	-27.0073	-16.164	-12.0908	17.5484	-3.46062	-2.05509	-11.0944	6.86052	-19.0297	28.193	9.50982
	75	22.8551	-19.6521	8.92044	-18.6683	20.8112	-16.1906	-3.62928	24.5502	-1.98576	4.31884	20.9485	-6.39572	18.0049	10.4396	-16.7785	-6.74739	4.27702	-1.53755	4.75758	10.2463	-24.9676	-3.9326	-8.84477	-11.9202	-6.44236	-1.98001	7.29144	13.3814	7.80133	11.4305	-1.42709		1.16458	-2.06207	-7.25354	21.1697	-0.20227	-26.885	-15.9218	-12.1354	17.8685	-3.02915	-2.12712	-10.7252	6.79195	-20.0642	25.5957	8.96825
	76	17.2837	-20.0136	6.86011	-19.428	20.3293	-17.4452	-4.73394	30.6896	-1.47025	4.07594	21.5135	-0.421625	19.5623	8.02933	-17.1348	-8.66163	5.10191	-1.87634	3.92308	10.6811	-28.4695	-3.78263	-9.22344	-9.07426	-6.71064	-2.76634	7.74886	11.9805	8.17017	11.648	-2.53958		-4.03952	-1.37316	-10.2956	21.6167	-0.598324	-27.8531	-16.2441	-14.1985	18.1039	-2.25228	-3.25363	-8.36535	6.7451	-23.0855	24.134	14.8474
	77	10.7846	-18.5812	3.13398	-20.8526	21.0119	-19.5229	-8.01525	35.3005	-0.456318	1.78505	23.8927	-7.19269	17.164	4.50989	-17.2317	-9.14454	6.45499	-1.13924	4.26541	9.8197	-27.0014	-4.4706	-8.64859	-7.18697	-4.0092	-3.35045	8.07943	12.808	5.04678	10.1243	-3.13457		2.44017	-0.557386	-10.4454	21.2451	-0.657261	-28.604	-17.174	-9.91986	33.4384	-1.24628	-3.97067	-11.5871	8.43057	-34.1055	24.6125	17.6606
	78	8.89804	-16.415	14.1677	-21.7462	21.1152	-20.7243	-8.18988	33.1681	0.688332	1.81042	22.4683	2.38546	13.4777	5.20066	-17.9197	-7.22781	4.83021	-1.03079	2.89448	10.926	-28.6891	-3.55169	-8.62209	-3.94554	-4.03307	-4.34029	8.12961	12.6124	4.73267	9.31702	-2.6393		5.78007	-1.58023	-10.9107	21.2815	-0.58025	-28.0538	-17.0156	-9.7043	33.1017	-0.594492	-5.22566	-12.1706	10.673	-37.2186	22.5975	15.9342
	79	7.62477	-17.6427	14.2484	-23.1959	21.1493	-21.463	-8.10317	32.1	-0.330289	0.437466	20.1173	-2.63259	12.4844	4.99558	-17.7714	-9.41587	6.09308	-2.24201	3.16606	11.0355	-24.4747	-3.62118	-8.75725	-3.69685	-3.85219	-3.7709	8.173	12.2596	4.39583	7.86555	-3.54871		5.22276	-1.281	-9.60969	20.848	-0.345683	-27.9865	-17.6134	-8.59185	30.4183	-2.232	-7.65322	-11.0752	10.9279	-40.2557	19.5674	19.2781
	80	6.97029	-17.0793	17.2801	-23.9095	20.7038	-22.8312	-8.34556	31.4682	0.683304	-0.310776	17.1894	-8.9666	15.7999	3.39739	-18.0349	-8.95785	5.80181	-3.08373	1.53753	10.3024	-26.9881	-1.03899	-8.99332	-3.67045	-9.65569	-3.88954	7.81368	11.6336	3.70445	8.4272	-3.90379		2.88064	-0.764457	-11.2156	21.7942	0.215787	-28.1594	-16.9262	-3.32906	28.3399	-1.73475	-8.60258	-11.0085	11.2325	-47.608	19.3777	23.5398
	81	6.19548	-16.6864	18.5891	-24.5692	20.7829	-21.8125	-9.3865	30.5188	1.89499	-1.21166	17.5437	-7.36623	19.7819	5.11135	-18.1731	-7.78043	3.99445	-3.30736	1.39875	10.3838	-22.9492	-0.409195	-9.15556	-4.61182	-12.5251	-5.37169	7.73405	10.5637	2.27876	8.15585	-7.66426		3.9863	0.484228	-10.3352	21.3849	0.616555	-27.7875	-17.6198	5.81354	26.7991	-1.32738	-10.9458	-12.0819	9.43425	-50.7526	23.0059	21.7479
	82	5.90475	-16.7942	17.2582	-24.4116	20.3019	-23.6831	-7.24897	30.2519	2.32537	-1.24577	16.7271	-7.79524	20.3913	5.9857	-18.5698	-9.92119	4.54764	-3.63464	2.10589	9.74286	-24.7882	0.638842	-9.01386	-3.3789	-12.9479	-4.38142	7.06403	9.66764	1.60928	9.38944	-5.23377		2.94772	-0.656371	-12.2898	21.6761	-0.634865	-27.6594	-18.0183	8.64335	25.7059	-1.31667	-12.9568	-10.7926	8.23899	-43.6555	25.9331	19.2272
	83	5.84473	-17.0234	10.3416	-25.3482	19.8524	-24.265	-7.06022	28.7647	1.96672	-1.3668	12.383	-10.2504	20.7274	2.51091	-18.6353	-8.75622	3.72275	-3.6116	2.60386	8.94877	-23.2055	0.452506	-9.12401	-3.21027	-9.24861	-4.93046	6.63884	11.2633	-0.0126317	8.74296	-8.96454		3.2233	0.0729301	-13.1246	21.7606	-0.0113158	-27.6669	-17.3401	8.86621	23.2339	-0.969349	-12.522	-11.2108	8.76766	-43.5585	31.2109	21.9296
	84	9.02418	-16.6551	8.74685	-26.2168	17.4251	-24.7617	-7.44981	29.059	1.33658	-2.07428	17.8453	-13.3901	20.1653	-1.02838	-19.4922	-6.17237	3.53039	-4.01662	1.5769	9.20124	-20.4483	0.291543	-9.39461	-2.36258	-4.7226	-5.961	7.06752	10.684	0.736848	8.4253	-8.74079		3.00194	0.565009	-12.6442	21.3583	-0.706375	-28.2763	-18.6915	8.41238	19.7519	-0.410889	-13.2507	-10.0465	8.60775	-41.0476	30.5398	17.4807
	85	19.49	-17.82	7.92008	-26.6822	16.8188	-25.5436	-7.94145	27.9468	0.876035	-1.48243	17.9989	-11.981	20.3869	-4.33612	-19.088	-7.63107	2.77832	-4.30839	1.03774	9.53488	-24.1592	1.77237	-9.54912	-2.29813	-3.90399	-5.42148	8.04527	10.8989	0.672848	8.55266	-10.4352		2.22496	-0.648406	-11.6631	21.283	0.794544	-29.6809	-17.6206	8.04494	20.1741	-1.43945	-13.8522	-10.2793	8.85821	-46.9647	28.6491	9.80787
	86	18.6652	-16.8829	7.51854	-26.6639	16.8866	-25.9245	-8.12939	28.229	2.2114	-1.74778	10.1937	-10.0801	19.386	-6.23422	-19.0725	-8.22352	2.24361	-4.63279	0.825855	9.32314	-21.5326	0.127025	-9.86289	-2.4784	-2.79403	-6.46891	7.25327	10.7977	1.11917	8.6276	-11.7272		2.05168	-1.84988	-12.3624	20.5694	1.0629	-30.0257	-17.9153	13.6003	21.1413	-1.43486	-13.2812	-9.8186	14.6652	-47.4804	27.8706	2.46396
	87	16.1435	-17.5936	9.56835	-25.8681	16.883	-26.6616	-7.8632	28.1736	3.59504	-1.46995	4.87485	-13.5974	17.9143	-0.641372	-19.4215	-9.98093	3.14348	-5.35646	0.951754	9.7885	-18.4571	-1.38192	-10.5092	-3.11687	-5.54525	-6.35373	7.56084	10.1399	0.549899	8.66381	-8.54171		1.39152	-2.13261	-11.9283	18.6482	2.39448	-29.4621	-18.0328	18.1723	33.5643	-1.33273	-12.4947	-10.0202	14.5925	-52.8849	25.9817	-3.55873
	88	13.6974	-17.5813	8.68372	-25.8309	16.7016	-27.4142	-7.9116	29.0116	2.50167	-0.316183	9.17987	-13.5363	14.3596	8.47864	-19.78	-7.763	2.35555	-5.54649	0.0675574	9.92455	-17.9084	-2.57508	-9.80543	-1.9427	-1.83339	-6.17837	7.68456	10.4199	-0.242528	10.1235	-4.85663		2.02485	-2.30156	-12.0827	17.5989	1.18628	-29.6478	-18.8503	17.4309	28.5416	-0.285044	-11.4617	-9.89385	16.5904	-49.445	26.2462	-4.97445
	89	11.8894	-18.8172	7.50188	-25.9592	16.4492	-26.3464	4.23037	27.8087	2.0418	-0.361103	9.24982	-14.4924	11.9254	7.29115	-19.1717	-10.3269	2.26969	-6.64542	1.31113	8.26821	-15.4414	-5.12819	-10.5482	-5.44589	-0.0302679	-7.84454	8.27878	9.67182	0.989482	11.8383	-3.69255		1.65871	-2.42672	-12.8688	17.6953	1.26761	-29.4456	-19.4979	19.5388	25.5755	0.622645	-12.7582	-9.74334	17.4271	-47.512	24.4779	-4.69821
	90	9.81558	-18.9959	6.5664	-26.311	15.9759	-25.682	5.54354	26.6278	0.976254	-1.06068	9.38063	-16.202	11.4282	8.79838	-19.3459	-10.5833	1.77302	-7.92575	0.887354	9.45919	-12.691	-5.15954	-10.8453	-10.4948	0.23316	-6.26237	7.47719	9.76627	1.9697	13.7502	-2.3306		2.28645	-3.75903	-13.4207	17.3567	1.82397	-28.7497	-19.3953	19.0718	24.2109	0.161341	-12.6972	-8.41079	16.4896	-54.8179	23.3638	-4.74183
	91	10.173	-17.9087	7.99461	-26.7403	15.4001	-25.9724	5.91297	28.7854	0.650456	-0.275007	10.27	-15.8759	11.7593	9.53877	-19.3688	-11.6263	1.25787	-8.24344	1.23385	9.23041	-12.4216	-4.85394	-9.94029	-13.2829	1.34757	-8.82961	7.47911	12.4912	0.697269	15.1863	-5.30413		3.20206	-3.57244	-9.95665	17.8915	1.73439	-29.3863	-20.625	18.8011	22.6311	0.312049	-13.0774	-9.00217	16.258	-36.6797	23.5461	-3.07895
	92	9.14893	-18.483	8.58377	-24.987	15.1069	-25.7893	5.41771	28.3531	0.0990801	-0.977914	8.92914	13.3262	12.6286	9.49742	-17.801	-15.7087	1.95669	-8.29238	1.23203	8.93635	-12.3219	-5.09829	-10.5785	-13.4342	0.641452	-7.05475	7.13565	13.3178	0.170107	16.3733	-5.43268		3.13554	-4.41267	-16.7315	21.0996	1.48489	-28.058	-20.5969	16.4482	22.0703	-1.93977	-12.6654	-8.93969	16.3661	-26.0203	21.5049	-3.66232
	93	8.20235	-19.9904	9.65865	-26.2895	17.3123	-26.4716	5.42255	28.2537	-0.406376	-0.0861789	10.7024	4.04207	19.1625	6.61748	-19.0731	-15.8581	0.360168	-8.18681	0.168241	8.97795	-11.8556	-5.93026	-9.92332	-10.3645	1.4204	-6.90537	7.2362	11.8417	-3.50319	15.8546	-5.83154		-0.937743	-4.31596	-15.2581		2.3764	-29.1537	-20.5935	13.8885	21.0078	-1.78944	-8.13926	-9.74405	15.9971	-26.4548	19.6076	-4.12029
	94	9.0145	-19.8458	11.8996	-27.2549	18.4835	-27.3671	4.52922	31.7257	-4.97626	-0.171859	10.2191	3.68054	21.2493	6.40468	-19.4868	-14.9619	0.588398	-7.78275	-0.421345	10.1556	-12.0685	-5.87482	-9.23832	-14.687	-0.65869	-7.45441	7.6166	10.6005	-5.60763	15.2094	-11.8048		-1.00035	-4.22892	-12.2273		1.06054	-30.0796	-20.9993	13.707	19.5765	-2.36282	-8.14769	-9.84841	14.548	-26.9578	18.2076	-5.22706
	95	14.7571	-20.7666	15.6757	-28.6973	19.4051	-26.4487	4.79541	30.8203	-0.732174	-0.646841	9.1944	17.3255	21.0485	3.99443	-19.4765	-14.5562	1.33938	-7.56008	0.680364	8.2087	-12.6686	-5.30919	-10.7354	-7.95092	-1.60436	-7.53971	7.69536	9.35837	-6.06152	13.2828	-15.2403		1.20035	-3.19868	-13.6514		2.38072	-30.9377	-19.8671	11.0321	18.8387	-0.759735	-7.82194	-10.6393	12.8303	-27.2077	19.2824	-7.64595
	96	25.0116	-19.0641	15.3653	-28.5167	16.517	-27.3559	3.13015	28.0202	-2.74227	-0.948383	9.29433	29.2223	19.5371	2.22589	-18.5237	-18.4867	1.71433	-6.73564	0.433826	8.5487	-11.5912	-5.44753	-10.1499	-4.68279	-0.0201516	-7.45181	7.57844	8.02768	-6.11205	11.5	-15.2672		3.64812	-3.76585	-13.2101	15.8328	4.84427	-30.4441	-21.331	16.7491	16.6291	-1.68655	-5.93102	-9.68087	11.4042	-26.2439	18.0384	-10.4247
	97	22.2133	-19.086	19.6841	-28.3345	16.3737	-27.8973	3.79762	27.1462	-4.28947	-1.21041	10.5425	33.0465	17.2924	2.19943	-18.4314	-9.44574	0.83619	-7.5668	1.38515	8.35429	-11.696	-5.2258	-9.9126	-1.45782	0.264722	-5.4492	7.41481	7.24698	-7.22364	12.0562	-13.7343		3.76886	-2.34651	-13.0252	7.91872	5.01833	-29.4434	-20.582	22.6592	13.3256	-2.59233	14.8937	-9.14486	11.7947	-26.6415	17.201	-10.4756
	98	16.9736	-19.0723	18.3147	-28.2303	17.5279	-28.6858	2.31144	25.8425	-3.73374	-0.248388	12.1631	38.132	15.4247	2.14044	-19.1211	-7.60369	-1.51892	-7.42667	2.48032	7.94873	-11.1376	-3.78764	-9.29756	-4.02531	-3.64623	-5.65227	6.50676	6.98619	-4.62825	12.116	-14.1351		3.06734	-1.36178	-13.6299	4.21956	3.25613	-29.6564	-20.4364	20.9504	10.217	-2.38807	13.7075	-9.0185	12.2689	-26.1606	23.7283	-9.4524
	99	13.0454	-19.3383	21.3236	-28.5177	16.2763	-29.3431	3.10111	25.9806	-4.2945	-0.0321091	14.9992	39.4415	15.1956	4.71056	-19.5781	-8.59939	-0.633174	-7.20977	1.73037	9.29339	-9.78574	-4.06835	-9.46814	0.105266	0.535029	-5.43361	6.35237	6.47882	-4.71751	13.1212	-12.5212		4.18754	-0.295134	-14.2089	1.36468	6.05719	-29.3767	-20.3478	17.9831	14.394	-2.36512	7.08997	-9.09659	12.8057	-22.8714	33.9755	-11.3752
	100	12.3666	-19.6616	1.30073	-28.6528	17.1062	-30.8248	2.088	26.2768	-4.07127	-0.495029	11.9787	46.8168	16.0051	9.43182	-19.7063	-9.63741	-0.481021	-0.0969364	2.24086	9.21684	-9.98848	0.85055	-8.58875	2.69773	-3.36418	-6.07098	6.79463	6.52312	-5.67078	12.6816	-5.79036		3.92817	-1.12797	-13.8159	2.22856	4.77473	-29.1878	-21.2952	12.0862	14.9924	-1.46929	3.53395	-9.18107	12.4581	-10.0271	33.696	8.91192
	101	9.9597	-19.0819	11.6988	-29.0612	16.3796	-29.2254	2.99262	27.1989	-5.61076	-0.474649	11.9914	51.6613	16.7919	9.61981	-19.5252	-7.22532	-0.406031	-6.12715	-0.158299	9.09523	-10.0141	-0.539129	-7.73794	-0.254705	-1.03137	-7.02098	5.92666	4.87063	-5.28931	14.7844	-3.33451		3.846	0.19467	-14.3059	1.79937	4.40028	-27.9166	-22.2328	-0.126941	18.9197	-0.438429	1.52948	-8.58259	12.6018	-15.4559	32.8708	20.941
	102	9.01782	-18.91	14.1546	-29.1978	16.4586	-30.7569	3.25034	25.1153	-1.18702	-0.558665	11.0258	56.7275	13.2656	3.64933	-20.4518	-9.88385	0.0265181	-2.85914	1.73436	8.94559	-9.7606	0.264716	-8.16305	0.0422426	0.994712	-6.39573	5.9561	4.18271	-6.01016	21.5767	-1.36282		3.64868	-0.548284	-14.826	0.682648	5.39788	-27.9876	-21.5605	-7.66351	19.2541	5.94255	-0.699523	-10.038	11.891	-16.5716	31.2856	28.0468
	103	8.65351	-19.6262	13.0306	-29.0727	16.3693	-29.7323	3.24832	23.9984	-4.07998	-0.0395957	12.0323	61.9496	11.0051	-2.35203	-19.9483	-9.3387	-1.14615	-5.92368	0.580225	8.79307	-10.1917	-0.248878	-9.62652	-5.41154	1.24681	-5.75359	5.73393	4.0147	-6.57774	22.8981	-0.475292		3.29037	-0.612567	-15.7294	-0.175101	5.0533	-28.7721	-21.2782	-9.04222	17.6038	17.5868	-0.868888	-9.61484	12.4964	-18.9317	30.4585	26.2985
	104	7.9816	-20.7625	10.8195	-29.4711	15.4581	-30.0679	3.52055	24.2319	-3.29565	-0.317015	11.1757	64.6716	10.6407	-4.30801	-20.164	-8.00446	-0.351691	-6.68381	1.25779	8.94646	-10.9337	-1.38014	-12.1932	-5.89812	2.47978	-6.87766	6.3156	2.4926	-4.1853	21.3136	-0.647447		2.97231	-0.287738	-16.4164	-0.221019	11.4098	-28.4151	-20.9993	-3.20962	16.6306	13.5192	-0.722235	-8.5329	13.4341	-19.9641	28.3911	27.0563
	105	8.39653	-21.5087	10.9816	-29.8083	16.2273	-29.9721	4.99383	23.8429	-3.86614	0.538535	13.1161	67.04	8.58355	-5.30695	-21.2389	-7.08592	0.0808585	-7.1685	1.85953	8.31067	-10.6961	0.4197	-12.1563	-7.86092	-2.01306	-5.76225	7.24421	2.65643	-2.5836	19.672	-1.44672		3.50558	-1.17746	-15.4478	-0.251937	10.2633	-29.119	-20.6135	-3.98506	16.3757	8.52103	-0.184939	-8.92336	12.3637	-16.7772	28.0192	27.3235
	106	7.5913	-20.3028	13.81	-29.9276	17.231	-30.9624	4.52438	20.8426	-6.50738	1.00353	10.538	70.8433	7.8137	-6.49884	-21.3098	-8.36042	-0.965737	-7.38156	1.16128	8.91382	-11.0495	-0.0748251	-13.6293	-11.1452	-5.57236	-6.50571	7.97714	3.0894	-3.57477	18.754	-0.883355		3.24566	-0.840118	-15.0762	-0.804484	9.26491	-29.2422	-21.7555	-7.35326	15.5225	4.31345	1.16544	-9.5332	12.0682	-12.4072	29.0108	27.2344
	107	5.10616	-21.8306	-0.58601	-29.936	16.4757	-31.4021	4.53568	18.735	-2.36217	0.815538	10.9658	74.3654	8.54767	-7.45312	-21.222	-9.73201	-3.06219	-7.18481	0.0793492	7.91435	-10.9048	-1.49893	-12.8973	-10.7381	-6.08627	-7.1643	7.85603	2.84951	-5.71289	18.8681	-0.297405		4.00195	-2.02452	-15.1373	-0.277957	7.56872	-28.16	-21.8291	-5.70343	21.8153	0.147571	3.13617	-9.22864	12.0143	1.0942	30.3024	28.4212
	108	0.826315	-20.6506	20.4916	-30.2726	16.5597	-29.9612	2.52842	18.695	-13.2198	0.565154	15.8768	76.2502	8.61377	-8.94492	-22.2905	-10.2	-2.28838	-5.64343	0.259127	8.78325	-11.5276	-2.11579	-13.7978	-11.0819	-2.69772	-6.28142	8.15941	2.7701	-6.15584	19.2792	-1.20421		3.11374	-2.40453	-15.8663	-0.735913	7.12905	-28.5373	-13.0639	-6.98278	21.1338	-1.13421	3.87204	-9.51048	12.2752	-2.95737	28.4229	28.3666
	109	-0.684575	-21.6737	7.34933	-30.4684	16.8192	-32.6168	6.74257	18.2713	2.00158	1.00437	15.8168	80.0776	8.5653	-8.6384	-21.9559	-10.0033	0.515582	-5.46587	0.20543	7.91002	-12.3584	-2.08605	-13.5623	-10.3316	-1.16167	-6.53299	8.22249	3.23568	-7.40806	17.965	-1.47869		1.50164	-2.0285	-16.4424	-1.23642	8.89204	-28.4556	-14.8841	-7.9176	19.8397	-2.30583	4.11018	-9.93787	10.9614	-8.33135	28.8108	27.189
	110	0.308762	-20.9508	15.3794	-31.3407	21.3456	-31.9641	4.82041	18.0078	1.79377	0.949881	13.8274	82.1262	8.42429	-8.24643	-22.0556	-7.78292	0.750332	-6.02158	1.06713	7.5059	-12.0216	-1.83136	-14.1217	-13.2505	-3.96873	-7.87485	8.23957	4.06151	-7.02995	18.3412	-4.06569		0.629075	-1.89937	-15.7707	0.000918361	9.91439	-27.7805	-17.0169	2.57674	18.607	-2.372	3.58522	-9.36708	10.3013	-12.0982	27.9453	21.0718
	111	-0.514732	-21.0803	-5.96566	-31.2506	24.4474	-33.1178	0.465497	17.2885	0.802629	0.361768	12.0868	85.8556	8.52249	-8.00717	-23.0321	-8.92549	-0.431028	-5.86993	-0.152675	7.79707	-11.5283	-1.48212	-13.6076	-11.0186	-2.87941	-8.35029	8.61527	4.38081	-5.71963	19.0449	-6.17654		1.36805	0.84319	-17.8061	-0.378671	10.2452	-27.8147	-17.2557	6.25459	17.8078	-2.43741	1.79748	-8.84314	8.66088	-20.3627	28.8781	14.8238
	112	-3.23278	-20.9289	12.1144	-30.9726	19.0135	-32.2841	-2.20722	17.5548	-0.841444	0.81845	13.8673	89.1624	9.05503	-8.15988	-23.5214	-8.39527	1.31656	-5.69046	-0.764937	7.79649	-12.3005	-2.69128	-13.1911	-10.4869	-1.00224	-8.21952	8.95908	6.39273	-7.60175	19.8228	-7.24351		1.28084	0.838639	-18.8693	-0.874892	13.0565	-26.3524	-18.244	6.15056	16.2355	-2.93429	2.80393	-9.1406	8.71479	-24.4269	30.1763	12.612
	113	-5.61198	-21.1717	10.9738	-30.9517	18.3165	-33.2842	-2.22779	16.7261	-0.300123	1.1724	16.9269	90.6985	7.58205	-7.99504	-23.0658	-8.58695	-3.91751	-4.39765	0.523625	9.31823	-12.1679	-3.32624	-13.5421	-9.49754	-0.998192	-8.17362	9.27988	7.2428	-6.71585	20.9692	-8.14858		1.32277	2.70285	-19.8458	-1.45315	12.7084	-26.9576	-19.489	6.19091	19.3358	-2.94423	6.83106	-9.24426	7.7077	-24.7043	30.2679	8.43577
	114	-6.29799	-21.9561	11.4989	-30.5857	18.184	-25.4781	-2.61375	20.0527	0.0709247	1.61452	16.9115	87.1973	6.07886	-8.17697	-23.3786	-8.84583	-0.494063	-3.58857	-0.326467	8.75899	-12.3676	-3.06735	-13.4546	-7.79847	-0.0921794	-9.231	8.98068	7.9349	-7.12764	22.9922	-9.89723		-2.58673	3.90261	-18.0909	-1.24744	10.703	-26.3348	-20.0579	12.9746	28.819	-4.37978	-12.5778	-8.95602	9.05869	-24.6104	28.8267	12.2649
	115	-7.3981	-21.5851	10.4267	-30.3779	18.5347	-26.4013	-3.54499	22.1903	-8.22854	1.25891	17.6682	94.2303	5.93471	-8.34456	-24.6192	-8.82592	0.617741	-4.25752	0.218491	9.3812	-12.7735	-2.85386	-13.9994	-7.09812	-2.08225	-10.4919	8.3213	6.37852	-7.69354	24.3064	-13.8378		1.52847	3.30643	-16.6881	0.28408	10.4421	-28.0084	-19.991	14.6467	24.8077	-4.57218	-13.6096	-9.45937	10.4429	-26.5993	30.0501	13.0064
	116	-8.52754	-22.2699	9.83751	-31.0255	16.804	-27.867	-4.38226	22.3791	-4.80532	1.26349	17.6437	95.866	6.04487	-5.64434	-23.9499	-10.7526	-3.92403	-0.65936	-0.33717	10.1707	-13.1077	-3.06945	-13.3266	-5.89102	-4.11441	-10.0853	7.61956	5.7533	-8.48344	23.5136	-13.1312		-1.18369	2.82459	-15.5695	0.593873	10.2437	-26.8648	-20.7868	13.4558	18.655	-5.16774	-13.7776	-9.2762	9.80668	-25.5236	28.707	13.3426
	117	-6.60034	-22.0953	9.19837	-31.6338	15.9175	-29.7525	0.445735	21.782	-3.36772	1.74471	17.6409	84.6248	5.3493	-4.13656	-24.7483	-9.24909	-2.7068	-4.48691	0.154635	10.7987	-12.845	-3.3374	-13.2569	-5.57506	-5.21141	-10.1182	8.27006	4.94752	-8.44133	23.9326	-13.3945		-0.0825053	2.92813	-15.1335	0.254386	11.1379	-24.3571	-20.8051	11.0727	17.9525	-3.86416	-14.4135	-8.66708	9.50492	-28.8623	32.9352	9.58252
	118	-8.08025	-22.9083	9.24571	-31.7469	16.53	-31.9955	7.47175	21.1649	-4.81604	1.55629	18.9182	70.0029	5.20829	-0.988685	-24.9998	-8.37287	-1.74498	-4.9236	0.243345	10.6837	-13.73	-4.78186	-13.7258	-2.33731	-3.60859	-9.41546	8.55219	4.64243	-7.51248	29.2351	-12.3394		0.54411	2.09074	-14.7643	2.08376	11.6373	-26.8365	-21.4681	6.78263	15.218	-4.02367	-15.6588	-8.94537	5.0722	-26.6836	30.2043	5.3481
	119	-4.50523	-22.8687	8.92833	-31.76	16.9261	-32.1584	5.49837	20.7339	-5.28329	1.10336	18.731	58.6894	5.42987	-1.45453	-24.9484	-8.34798	-1.09724	-4.01374	0.128512	10.4893	-13.7003	-5.46046	-13.3504	-2.9542	-3.16105	-10.391	8.78011	4.24624	-7.86196	28.5987	-13.2012		1.29314	2.51455	-13.9836	1.22264	11.6137	-27.9097	-21.1168	10.586	16.4064	-4.39393	-15.9255	-8.23117	10.422	-19.1605	26.9705	0.0505223
	120	-2.86958	-22.9288	8.77929	-32.0092	17.2804	-32.3586	2.72402	19.593	-5.89802	1.55505	19.3878	50.1284	4.86082	-5.29372	-23.6713	-13.1124	-1.43524	-4.0934	0.0457881	10.9038	-14.3203	-5.37012	-13.5269	-4.05256	-1.64806	-9.53757	9.48655	4.50285	-7.13606	29.5355	-11.7942		3.61738	3.9686	-13.8127	2.32284	10.8342	-28.0319	-21.0806	3.45499	14.5672	-2.61719	-15.3674	-8.09557	10.1689	-19.7901	25.792	-2.13575
																									-100
																									-100
						-100	-100	-100	-100	-100	-100	-100	-100	-100	-100						-100	-100	-100	-100	-100	-100		-100		-100	-100	-100
						-100	-100	-100	-100	-100	-100	-100	-100	-100	-100						-100	-100	-100	-100	-100	-100		-100		-100	-100	-100
						-100	-100	-100	-100	-100	-100	-100	-100	-100	-100						-100	-100	-100	-100	-100	-100		-100		-100	-100	-100
						-100	-100	-100	-100	-100	-100	-100	-100	-100	-100						-100	-100	-100	-100	-100	-100		-100		-100	-100	-100
						-100	-100	-100	-100	-100	-100	-100	-100	-100	-100						-100	-100	-100	-100	-100	-100		-100		-100	-100	-100
						-100	-100	-100	-100	-100	-100	-100	-100	-100	-100						-100	-100	-100	-100	-100	-100		-100		-100	-100	-100
						-100	-100	-100	-100	-100	-100	-100	-100	-100	-100						-100	-100	-100	-100	-100	-100		-100		-100	-100	-100
						-100	-100	-100	-100	-100	-100	-100	-100	-100	-100						-100	-100	-100	-100	-100	-100		-100		-100	-100	-100
						-100	-100	-100	-100	-100	-100	-100	-100	-100	-100						-100	-100	-100	-100	-100	-100		-100		-100	-100	-100
						-100	-100	-100	-100	-100	-100	-100	-100	-100	-100						-100	-100	-100	-100	-100	-100		-100		-100	-100	-100
						-100	-100	-100	-100	-100	-100	-100	-100	-100	-100						-100	-100	-100	-100	-100	-100		-100		-100	-100	-100
						-100	-100	-100	-100	-100	-100	-100	-100	-100	-100						-100	-100	-100	-100	-100	-100		-100		-100	-100	-100
						-100	-100	-100	-100	-100	-100	-100	-100	-100	-100						-100	-100	-100	-100	-100	-100		-100		-100	-100	-100
						-100	-100	-100	-100	-100	-100	-100	-100	-100	-100						-100	-100	-100	-100	-100	-100		-100	-100	-100	-100	-100
						-100	-100	-100	-100	-100	-100	-100	-100	-100	-100						-100	-100	-100	-100	-100	-100		-100	-100	-100	-100	-100
						-100	-100	-100	-100	-100	-100	-100	-100	-100	-100						-100	-100	-100	-100	-100	-100		-100	-100	-100	-100	-100
						-100	-100	-100	-100	-100	-100	-100	-100	-100	-100						-100	-100	-100	-100	-100	-100		-100	-100	-100	-100	-100
						-100	-100	-100	-100	-100	-100	-100	-100	-100	-100						-100	-100	-100	-100	-100	-100		-100	-100	-100	-100	-100
						-100	-100	-100	-100	-100	-100	-100	-100	-100	-100						-100	-100	-100	-100	-100	-100		-100	-100	-100	-100	-100
						-100	-100	-100	-100	-100	-100	-100	-100	-100	-100						-100	-100	-100	-100	-100	-100		-100	-100	-100	-100	-100
						-100	-100	-100	-100	-100	-100	-100	-100	-100	-100						-100	-100	-100	-100	-100	-100		-100	-100	-100	-100	-100
						-100	-100	-100	-100	-100	-100	-100	-100	-100	-100						-100	-100	-100	-100	-100	-100		-100	-100	-100	-100	-100
						-100	-100	-100	-100	-100	-100	-100	-100	-100	-100						-100	-100	-100	-100	-100	-100		-100	-100	-100	-100	-100
						-100	-100	-100	-100	-100	-100	-100	-100	-100	-100						-100	-100	-100	-100	-100	-100		-100	-100	-100	-100	-100
						-100	-100	-100	-100	-100	-100	-100	-100	-100	-100						-100	-100	-100	-100	-100	-100		-100	-100	-100	-100	-100
						-100	-100	-100	-100	-100	-100	-100	-100	-100	-100						-100	-100	-100	-100	-100	-100		-100	-100	-100	-100	-100
						-100	-100	-100	-100	-100	-100	-100	-100	-100	-100						-100	-100	-100	-100	-100	-100		-100	-100	-100	-100	-100
						-100	-100	-100	-100	-100	-100	-100	-100	-100	-100						-100	-100	-100	-100	-100	-100		-100	-100	-100	-100	-100
						-100	-100	-100	-100	-100	-100	-100	-100	-100	-100						-100	-100	-100	-100	-100	-100		-100	-100	-100	-100	-100
						-100	-100	-100	-100	-100	-100	-100	-100	-100	-100						-100	-100	-100	-100	-100	-100		-100	-100	-100	-100	-100
						-100	-100	-100	-100	-100	-100	-100	-100	-100	-100						-100	-100	-100	-100	-100	-100		-100	-100	-100	-100	-100
						-100	-100	-100	-100	-100	-100	-100	-100	-100	-100						-100	-100	-100	-100	-100	-100		-100	-100	-100	-100	-100
						-100	-100	-100	-100	-100	-100	-100	-100	-100	-100						-100	-100	-100	-100	-100	-100		-100	-100	-100	-100	-100
						-100	-100	-100	-100	-100	-100	-100	-100	-100	-100						-100	-100	-100	-100	-100	-100		-100	-100	-100	-100	-100
						-100	-100	-100	-100	-100	-100	-100	-100	-100	-100						-100	-100	-100	-100	-100	-100		-100	-100	-100	-100	-100
						-100	-100	-100	-100	-100	-100	-100	-100	-100	-100						-100	-100	-100	-100	-100	-100		-100	-100	-100	-100	-100
						-100	-100	-100	-100	-100	-100	-100	-100	-100	-100						-100	-100	-100	-100	-100	-100		-100	-100	-100	-100	-100
						-100	-100	-100	-100	-100	-100	-100	-100	-100	-100						-100	-100	-100	-100	-100	-100		-100	-100	-100	-100	-100
						-100	-100	-100	-100	-100	-100	-100	-100	-100	-100						-100	-100	-100	-100	-100	-100		-100	-100	-100	-100	-100
						-100	-100	-100	-100	-100	-100	-100	-100	-100	-100						-100	-100	-100	-100	-100	-100		-100	-100	-100	-100	-100
						-100	-100	-100	-100	-100	-100	-100	-100	-100	-100						-100	-100	-100	-100	-100	-100		-100	-100	-100	-100	-100
						-100	-100	-100	-100	-100	-100	-100	-100	-100	-100						-100	-100	-100	-100	-100	-100		-100	-100	-100	-100	-100
						-100	-100	-100	-100	-100	-100	-100	-100	-100	-100						-100	-100	-100	-100	-100	-100		-100	-100	-100	-100	-100
						-100	-100	-100	-100	-100	-100	-100	-100	-100	-100						-100	-100	-100	-100	-100	-100		-100	-100	-100	-100	-100
						-100	-100	-100	-100	-100	-100	-100	-100	-100	-100						-100	-100	-100	-100	-100	-100		-100	-100	-100	-100	-100
						-100	-100	-100	-100	-100	-100	-100	-100	-100	-100						-100	-100	-100	-100	-100	-100		-100	-100	-100	-100	-100
						-100	-100	-100	-100	-100	-100	-100	-100	-100	-100						-100	-100	-100	-100	-100	-100		-100	-100	-100	-100	-100
						-100	-100	-100	-100	-100	-100	-100	-100	-100	-100						-100	-100	-100	-100	-100	-100		-100	-100	-100	-100	-100
						-100	-100	-100	-100	-100	-100	-100	-100	-100	-100						-100	-100	-100	-100	-100	-100		-100	-100	-100	-100	-100
						-100	-100	-100	-100	-100	-100	-100	-100	-100	-100						-100	-100	-100	-100	-100	-100		-100	-100	-100	-100	-100
						-100	-100	-100	-100	-100	-100	-100	-100	-100	-100						-100	-100	-100	-100	-100	-100		-100	-100	-100	-100	-100
						-100	-100	-100	-100	-100	-100	-100	-100	-100	-100						-100	-100	-100	-100	-100	-100		-100	-100	-100	-100	-100
						-100	-100	-100	-100	-100	-100	-100	-100	-100	-100						-100	-100	-100	-100	-100	-100		-100	-100	-100	-100	-100
						-100	-100	-100	-100	-100	-100	-100	-100	-100	-100						-100	-100	-100	-100	-100	-100		-100	-100	-100	-100	-100
						-100	-100	-100	-100	-100	-100	-100	-100	-100	-100						-100	-100	-100	-100	-100	-100		-100	-100	-100	-100	-100
						-100	-100	-100	-100	-100	-100	-100	-100	-100	-100						-100	-100	-100	-100	-100	-100		-100	-100	-100	-100	-100
						-100	-100	-100	-100	-100	-100	-100	-100	-100	-100						-100	-100	-100	-100	-100	-100		-100	-100	-100	-100	-100
						-100	-100	-100	-100	-100	-100	-100	-100	-100	-100						-100	-100	-100	-100	-100	-100		-100	-100	-100	-100	-100
						-100	-100	-100	-100	-100	-100	-100	-100	-100	-100						-100	-100	-100	-100	-100	-100		-100	-100	-100	-100	-100
						-100	-100	-100	-100	-100	-100	-100	-100	-100	-100						-100	-100	-100	-100	-100	-100		-100	-100	-100	-100	-100
						-100	-100	-100	-100	-100	-100	-100	-100	-100	-100						-100	-100	-100	-100	-100	-100		-100	-100	-100	-100	-100
						-100	-100	-100	-100	-100	-100	-100	-100	-100	-100						-100	-100	-100	-100	-100	-100		-100	-100	-100	-100	-100
						-100	-100	-100	-100	-100	-100	-100	-100	-100	-100						-100	-100	-100	-100	-100	-100		-100	-100	-100	-100	-100
						-100	-100	-100	-100	-100	-100	-100	-100	-100	-100						-100	-100	-100	-100	-100	-100		-100	-100	-100	-100	-100
						-100	-100	-100	-100	-100	-100	-100	-100	-100	-100						-100	-100	-100	-100	-100	-100		-100	-100	-100	-100	-100
						-100	-100	-100	-100	-100	-100	-100	-100	-100	-100						-100	-100	-100	-100	-100	-100		-100	-100	-100	-100	-100
						-100	-100	-100	-100	-100	-100	-100	-100	-100	-100						-100	-100	-100	-100	-100	-100		-100	-100	-100	-100	-100
						-100	-100	-100	-100	-100	-100	-100	-100	-100	-100						-100	-100	-100	-100	-100	-100		-100	-100	-100	-100	-100
						-100	-100	-100	-100	-100	-100	-100	-100	-100	-100						-100	-100	-100	-100	-100	-100		-100	-100	-100	-100	-100
						-100	-100	-100	-100	-100	-100	-100	-100	-100	-100						-100	-100	-100	-100	-100	-100		-100	-100	-100	-100	-100
						-100	-100	-100	-100	-100	-100	-100	-100	-100	-100						-100	-100	-100	-100	-100	-100		-100	-100	-100	-100	-100
						-100	-100	-100	-100	-100	-100	-100	-100	-100	-100						-100	-100	-100	-100	-100	-100		-100	-100	-100	-100	-100
						-100	-100	-100	-100	-100	-100	-100	-100	-100	-100						-100	-100	-100	-100	-100	-100		-100	-100	-100	-100	-100
						-100	-100	-100	-100	-100	-100	-100	-100	-100	-100						-100	-100	-100	-100	-100	-100		-100	-100	-100	-100	-100
						-100	-100	-100	-100	-100	-100	-100	-100	-100	-100						-100	-100	-100	-100	-100	-100		-100	-100	-100	-100	-100
						-100	-100	-100	-100	-100	-100	-100	-100	-100	-100						-100	-100	-100	-100	-100	-100		-100	-100	-100	-100	-100
						-100	-100	-100	-100	-100	-100	-100	-100	-100	-100						-100	-100	-100	-100	-100	-100		-100	-100	-100	-100	-100
						-100	-100	-100	-100	-100	-100	-100	-100	-100	-100						-100	-100	-100	-100	-100	-100		-100	-100	-100	-100	-100
						-100	-100	-100	-100	-100	-100	-100	-100	-100	-100						-100	-100	-100	-100	-100	-100		-100	-100	-100	-100	-100
						-100	-100	-100	-100	-100	-100	-100	-100	-100	-100						-100	-100	-100	-100	-100	-100		-100	-100	-100	-100	-100
						-100	-100	-100	-100	-100	-100	-100	-100	-100	-100						-100	-100	-100	-100	-100	-100		-100	-100	-100	-100	-100
						-100	-100	-100	-100	-100	-100	-100	-100	-100	-100						-100	-100	-100	-100	-100	-100		-100	-100	-100	-100	-100
						-100	-100	-100	-100	-100	-100	-100	-100	-100	-100						-100	-100	-100	-100	-100	-100		-100	-100	-100	-100	-100
						-100	-100	-100	-100	-100	-100	-100	-100	-100	-100						-100	-100	-100	-100	-100	-100		-100	-100	-100	-100	-100
						-100	-100	-100	-100	-100	-100	-100	-100	-100	-100						-100	-100	-100	-100	-100	-100		-100	-100	-100	-100	-100
						-100	-100	-100	-100	-100	-100	-100	-100	-100	-100						-100	-100	-100	-100	-100	-100		-100	-100	-100	-100	-100
						-100	-100	-100	-100	-100	-100	-100	-100	-100	-100						-100	-100	-100	-100	-100	-100		-100	-100	-100	-100	-100
						-100	-100	-100	-100	-100	-100	-100	-100	-100	-100						-100	-100	-100	-100	-100	-100		-100	-100	-100	-100	-100
						-100	-100	-100	-100	-100	-100	-100	-100	-100	-100						-100	-100	-100	-100	-100	-100		-100	-100	-100	-100	-100
						-100	-100	-100	-100	-100	-100	-100	-100	-100	-100						-100	-100	-100	-100	-100	-100		-100	-100	-100	-100	-100
						-100	-100	-100	-100	-100	-100	-100	-100	-100	-100						-100	-100	-100	-100	-100	-100		-100	-100	-100	-100	-100
						-100	-100	-100	-100	-100	-100	-100	-100	-100	-100						-100	-100	-100	-100	-100	-100		-100	-100	-100	-100	-100
						-100	-100	-100	-100	-100	-100	-100	-100	-100	-100						-100	-100	-100	-100	-100	-100		-100	-100	-100	-100	-100
						-100	-100	-100	-100	-100	-100	-100	-100	-100	-100						-100	-100	-100	-100	-100	-100		-100	-100	-100	-100	-100
						-100	-100	-100	-100	-100	-100	-100	-100	-100	-100						-100	-100	-100	-100	-100	-100		-100	-100	-100	-100	-100
						-100	-100	-100	-100	-100	-100	-100	-100	-100	-100						-100	-100	-100	-100	-100	-100		-100	-100	-100	-100	-100
						-100	-100	-100	-100	-100	-100	-100	-100	-100	-100						-100	-100	-100	-100	-100	-100		-100	-100	-100	-100	-100
						-100	-100	-100	-100	-100	-100	-100	-100	-100	-100						-100	-100	-100	-100	-100	-100		-100	-100	-100	-100	-100
						-100	-100	-100	-100	-100	-100	-100	-100	-100	-100						-100	-100	-100	-100	-100	-100		-100	-100	-100	-100	-100
						-100	-100	-100	-100	-100	-100	-100	-100	-100	-100						-100	-100	-100	-100	-100	-100		-100	-100	-100	-100	-100
						-100	-100	-100	-100	-100	-100	-100	-100	-100	-100						-100	-100	-100	-100	-100	-100		-100	-100	-100	-100	-100
						-100	-100	-100	-100	-100	-100	-100	-100	-100	-100						-100	-100	-100	-100	-100	-100		-100	-100	-100	-100	-100
						-100	-100	-100	-100	-100	-100	-100	-100	-100	-100						-100	-100	-100	-100	-100	-100		-100	-100	-100	-100	-100
						-100	-100	-100	-100	-100	-100	-100	-100	-100	-100						-100	-100	-100	-100	-100	-100		-100	-100	-100	-100	-100
						-100	-100	-100	-100	-100	-100	-100	-100	-100	-100						-100	-100	-100	-100	-100	-100		-100	-100	-100	-100	-100
						-100	-100	-100	-100	-100	-100	-100	-100	-100	-100						-100	-100	-100	-100	-100	-100		-100	-100	-100	-100	-100
						-100	-100	-100	-100	-100	-100	-100	-100	-100	-100						-100	-100	-100	-100	-100	-100		-100	-100	-100	-100	-100
						-100	-100	-100	-100	-100	-100	-100	-100	-100	-100						-100	-100	-100	-100	-100	-100		-100	-100	-100	-100	-100
						-100	-100	-100	-100	-100	-100	-100	-100	-100	-100						-100	-100	-100	-100	-100	-100		-100	-100	-100	-100	-100
						-100	-100	-100	-100	-100	-100	-100	-100	-100	-100						-100	-100	-100	-100	-100	-100		-100	-100	-100	-100	-100
						-100	-100	-100	-100	-100	-100	-100	-100	-100	-100						-100	-100	-100	-100	-100	-100		-100	-100	-100	-100	-100
						-100	-100	-100	-100	-100	-100	-100	-100	-100	-100						-100	-100	-100	-100	-100	-100		-100	-100	-100	-100	-100
						-100	-100	-100	-100	-100	-100	-100	-100	-100	-100						-100	-100	-100	-100	-100	-100		-100	-100	-100	-100	-100
						-100	-100	-100	-100	-100	-100	-100	-100	-100	-100						-100	-100	-100	-100	-100	-100		-100	-100	-100	-100	-100
						-100	-100	-100	-100	-100	-100	-100	-100	-100	-100						-100	-100	-100	-100	-100	-100		-100	-100	-100	-100	-100
						-100	-100	-100	-100	-100	-100	-100	-100	-100	-100						-100	-100	-100	-100	-100	-100		-100	-100	-100	-100	-100
						-100	-100	-100	-100	-100	-100	-100	-100	-100	-100						-100	-100	-100	-100	-100	-100		-100	-100	-100	-100	-100
						-100	-100	-100	-100	-100	-100	-100	-100	-100	-100						-100	-100	-100	-100	-100	-100		-100	-100	-100	-100	-100
						-100	-100	-100	-100	-100	-100	-100	-100	-100	-100						-100	-100	-100	-100	-100	-100		-100	-100	-100	-100	-100
						-100	-100	-100	-100	-100	-100	-100	-100	-100	-100						-100	-100	-100	-100	-100	-100		-100	-100	-100	-100	-100
						-100	-100	-100	-100	-100	-100	-100	-100	-100	-100						-100	-100	-100	-100	-100	-100		-100	-100	-100	-100	-100
						-100	-100	-100	-100	-100	-100	-100	-100	-100	-100						-100	-100	-100	-100	-100	-100		-100	-100	-100	-100	-100
						-100	-100	-100	-100	-100	-100	-100	-100	-100	-100						-100	-100	-100	-100	-100	-100		-100	-100	-100	-100	-100
						-100	-100	-100	-100	-100	-100	-100	-100	-100	-100						-100	-100	-100	-100	-100	-100		-100	-100	-100	-100	-100
						-100	-100	-100	-100	-100	-100	-100	-100	-100	-100						-100	-100	-100	-100	-100	-100		-100	-100	-100	-100	-100
						-100	-100	-100	-100	-100	-100	-100	-100	-100	-100						-100	-100	-100	-100	-100	-100		-100	-100	-100	-100	-100
						-100	-100	-100	-100	-100	-100	-100	-100	-100	-100						-100	-100	-100	-100	-100	-100		-100	-100	-100	-100	-100
						-100	-100	-100	-100	-100	-100	-100	-100	-100	-100						-100	-100	-100	-100	-100	-100		-100	-100	-100	-100	-100
						-100	-100	-100	-100	-100	-100	-100	-100	-100	-100						-100	-100	-100	-100	-100	-100		-100	-100	-100	-100	-100
						-100	-100	-100	-100	-100	-100	-100	-100	-100	-100						-100	-100	-100	-100	-100	-100		-100	-100	-100	-100	-100
						-100	-100	-100	-100	-100	-100	-100	-100	-100	-100						-100	-100	-100	-100	-100	-100		-100	-100	-100	-100	-100
						-100	-100	-100	-100	-100	-100	-100	-100	-100	-100						-100	-100	-100	-100	-100	-100		-100	-100	-100	-100	-100
						-100	-100	-100	-100	-100	-100	-100	-100	-100	-100						-100	-100	-100	-100	-100	-100		-100	-100	-100	-100	-100
						-100	-100	-100	-100	-100	-100	-100	-100	-100	-100						-100	-100	-100	-100	-100	-100		-100	-100	-100	-100	-100
						-100	-100	-100	-100	-100	-100	-100	-100	-100	-100						-100	-100	-100	-100	-100	-100		-100	-100	-100	-100	-100
						-100	-100	-100	-100	-100	-100	-100	-100	-100	-100						-100	-100	-100	-100	-100	-100		-100	-100	-100	-100	-100
						-100	-100	-100	-100	-100	-100	-100	-100	-100	-100						-100	-100	-100	-100	-100	-100		-100	-100	-100	-100	-100
						-100	-100	-100	-100	-100	-100	-100	-100	-100	-100						-100	-100	-100	-100	-100	-100		-100	-100	-100	-100	-100
						-100	-100	-100	-100	-100	-100	-100	-100	-100	-100						-100	-100	-100	-100	-100	-100		-100	-100	-100	-100	-100
						-100	-100	-100	-100	-100	-100	-100	-100	-100	-100						-100	-100	-100	-100	-100	-100		-100	-100	-100	-100	-100
						-100	-100	-100	-100	-100	-100	-100	-100	-100	-100						-100	-100	-100	-100	-100	-100		-100	-100	-100	-100	-100
						-100	-100	-100	-100	-100	-100	-100	-100	-100	-100						-100	-100	-100	-100	-100	-100		-100	-100	-100	-100	-100
						-100	-100	-100	-100	-100	-100	-100	-100	-100	-100						-100	-100	-100	-100	-100	-100		-100	-100	-100	-100	-100
						-100	-100	-100	-100	-100	-100	-100	-100	-100	-100						-100	-100	-100	-100	-100	-100		-100	-100	-100	-100	-100
						-100	-100	-100	-100	-100	-100	-100	-100	-100	-100						-100	-100	-100	-100	-100	-100		-100	-100	-100	-100	-100
						-100	-100	-100	-100	-100	-100	-100	-100	-100	-100						-100	-100	-100	-100	-100	-100		-100	-100	-100	-100	-100
						-100	-100	-100	-100	-100	-100	-100	-100	-100	-100						-100	-100	-100	-100	-100	-100		-100	-100	-100	-100	-100
						-100	-100	-100	-100	-100	-100	-100	-100	-100	-100						-100	-100	-100	-100	-100	-100		-100	-100	-100	-100	-100
						-100	-100	-100	-100	-100	-100	-100	-100	-100	-100						-100	-100	-100	-100	-100	-100		-100	-100	-100	-100	-100
						-100	-100	-100	-100	-100	-100	-100	-100	-100	-100						-100	-100	-100	-100	-100	-100		-100	-100	-100	-100	-100
						-100	-100	-100	-100	-100	-100	-100	-100	-100	-100						-100	-100	-100	-100	-100	-100		-100	-100	-100	-100	-100
						-100	-100	-100	-100	-100	-100	-100	-100	-100	-100						-100	-100	-100	-100	-100	-100		-100	-100	-100	-100	-100
						-100	-100	-100	-100	-100	-100	-100	-100	-100	-100						-100	-100	-100	-100	-100	-100		-100	-100	-100	-100	-100
						-100	-100	-100	-100	-100	-100	-100	-100	-100	-100						-100	-100	-100	-100	-100	-100		-100	-100	-100	-100	-100
						-100	-100	-100	-100	-100	-100	-100	-100	-100	-100						-100	-100	-100	-100	-100	-100		-100	-100	-100	-100	-100
						-100	-100	-100	-100	-100	-100	-100	-100	-100	-100						-100	-100	-100	-100	-100	-100		-100	-100	-100	-100	-100
						-100	-100	-100	-100	-100	-100	-100	-100	-100	-100						-100	-100	-100	-100	-100	-100		-100	-100	-100	-100	-100
						-100	-100	-100	-100	-100	-100	-100	-100	-100	-100						-100	-100	-100	-100	-100	-100		-100	-100	-100	-100	-100
						-100	-100	-100	-100	-100	-100	-100	-100	-100	-100						-100	-100	-100	-100	-100	-100		-100	-100	-100	-100	-100
						-100	-100	-100	-100	-100	-100	-100	-100	-100	-100						-100	-100	-100	-100	-100	-100		-100	-100	-100	-100	-100
						-100	-100	-100	-100	-100	-100	-100	-100	-100	-100						-100	-100	-100	-100	-100	-100		-100	-100	-100	-100	-100
						-100	-100	-100	-100	-100	-100	-100	-100	-100	-100						-100	-100	-100	-100	-100	-100		-100	-100	-100	-100	-100
						-100	-100	-100	-100	-100	-100	-100	-100	-100	-100						-100	-100	-100	-100	-100	-100		-100	-100	-100	-100	-100
						-100	-100	-100	-100	-100	-100	-100	-100	-100	-100						-100	-100	-100	-100	-100	-100		-100	-100	-100	-100	-100
						-100	-100	-100	-100	-100	-100	-100	-100	-100	-100						-100	-100	-100	-100	-100	-100		-100	-100	-100	-100	-100
						-100	-100	-100	-100	-100	-100	-100	-100	-100	-100						-100	-100	-100	-100	-100	-100		-100	-100	-100	-100	-100
						-100	-100	-100	-100	-100	-100	-100	-100	-100	-100						-100	-100	-100	-100	-100	-100		-100	-100	-100	-100	-100
						-100	-100	-100	-100	-100	-100	-100	-100	-100	-100						-100	-100	-100	-100	-100	-100		-100	-100	-100	-100	-100
						-100	-100	-100	-100	-100	-100	-100	-100	-100	-100						-100	-100	-100	-100		-100		-100	-100	-100	-100	-100
						-100	-100	-100	-100	-100	-100	-100	-100	-100	-100						-100	-100	-100	-100		-100		-100	-100	-100	-100	-100
																													-100
																													-100
																													-100
																													-100
																													-100
																													-100
																													-100
																													-100
																													-100
																													-100
																													-100
																													-100
																													-100
[truncated: 17 more columns]

## Sheet: Fig_3D
Fig_3D
	Time (s)	ΔF/F Wild type																ΔF/F lin-32
	1	6.31817	-0.511122	3.26744	0.733796	-1.94786	4.82698	-2.93515	-8.53953	-5.29968	0.923838	-1.65136	-1.76644	1.94258	-8.35352	0.35637		-23.6997	10.1729	0.96874	1.5043	-0.870291	3.99179	1.40835	6.03399	3.72993	3.55587	0.986872	15.4823	8.06407	6.56047	2.02877	0.406078	1.91449
	2	1.40016	0.759116	4.50512	0.776112	-2.16682	2.5098	0.285804	-5.71989	-6.73475	-0.122607	-2.06457	-1.07215	0.751151	-8.84053	-1.12161		-23.4076	6.74972	-0.721479	0.642855	1.39481	2.7529	1.83782	4.04112	2.0717	2.76785	1.21133	13.8108	2.9776	5.22198	-2.01944	0.59623	3.48213
	3	2.21426	-0.660232	4.67808	-0.328704	-0.353676	2.04164	-1.14292	-4.5543	-3.54077	-0.505342	-2.15538	-1.51092	0.260337	-4.99062	-1.77787		-23.6888	5.30037	0.324993	0.428768	-2.09293	-0.199945	0.318884	4.79266	0.407941	1.1734	0.948208	7.58004	-3.23486	6.78171	-0.749727	0.691306	6.68823
	4	-3.41376	-1.37888	-0.2389	-0.310725	-2.22399	-0.0230673	-0.986721	-3.29994	-2.05058	-0.273119	-3.21965	0.253627	1.29946	-12.2706	0.448076		-23.3261	2.113	0.815516	0.941897	-2.20018	-0.235495	0.582789	4.16746	0.522551	0.243098	0.973404	2.48768	-1.96208	6.23873	0.394616	0.184997	6.16155
	5	-2.72234	1.33201	2.45877	0.225567	-0.729033	-0.784108	-4.18565	-1.9163	0.403955	-1.08583	-2.89225	-0.420876	-1.47596	-19.9746	0.658662		-23.5794	0.687279	-0.933689	0.792376	1.69082	-1.88159	0.448189	0.440884	-0.0936616	-1.63577	-0.229377	0.125872	-9.36603	-2.11287	-1.40864	-0.20218	8.19473
	6	-2.3915	0.515831	-0.303846	0.966862	3.03316	-2.42925	-2.94396	-1.03171	2.50281	-0.678376	-4.53719	1.35314	-0.539381	2.12984	0.386211		24.2892	-2.85495	-0.148242	1.20781	0.518228	-0.573764	0.534339	-1.36711	0.558857	-1.76006	-0.82541	-5.31048	-7.42807	1.27239	0.0491266	0.750872	8.21292
	7	-2.62494	0.53489	-1.23449	1.27557	2.03005	-3.23161	3.21666	2.95061	2.80783	0.328518	-3.14634	1.49466	-0.5441	12.5586	-0.526731		24.319	-3.48266	0.844669	-0.162519	0.672667	-1.41189	0.401023	-5.60571	-0.918178	-1.83626	-0.489309	-7.72891	-5.56628	-3.65567	1.95588	0.582484	8.01517
	8	-2.01605	-0.0660344	-3.32438	0.355584	2.37629	-5.04521	1.09266	5.34025	3.21521	0.0858579	-2.50111	-0.3542	-1.29448	14.4479	-1.00128		23.5444	-5.66364	-1.71439	-0.950052	1.70941	-3.76039	-0.358606	-4.15764	-2.97662	-0.687903	-1.48733	-8.64706	-8.00221	-0.906528	-0.972765	0.065866	5.42011
	9	-2.59892	0.551707	-4.41937	-2.01279	0.790729	-2.8529	4.4613	7.34699	2.64727	0.399654	-2.47403	0.95394	-1.90027	11.8953	-0.423621		22.8463	-6.9453	-0.959452	-2.58204	0.0320318	-4.26132	-1.2684	-3.3509	-7.25765	-1.0093	-1.9723	-8.6334	-7.43643	-0.809344	0.0243446	-1.9399	1.03412
	10	-0.516484	-1.96859	-5.38842	-1.68128	-0.10236	0.0273357	3.13798	9.42382	6.04871	0.530391	-3.83114	1.06923	-1.91572	13.3983	-0.626686		22.7028	-6.07673	-1.24455	-1.82339	0.180751	-6.87483	-3.9044	-4.99477	-15.0593	-0.810921	-1.9513	-9.16688	-7.96691	-4.83808	0.280911	-1.13576	-1.92238
	11	-1.59525	0.362236	-5.78158	-4.50087	-2.2283	8.55635	5.64779	10.6217	6.37872	0.874811	-3.54248	0.968566	-3.65073	12.4998	-0.880941		21.6128	-7.86774	0.301941	-2.24562	6.19529	-3.51369	-6.72505	2.34947	-18.4107	-1.39649	-2.94845	-8.68803	-8.10022	-0.436068	2.31595	-0.779509	-7.69414
	12	-0.738779	-1.5661	-4.97664	-3.41228	-1.44199	16.6908	6.30343	13.0841	3.49352	1.2673	-3.46708	2.82302	-1.38586	10.1446	-1.28683		20.4412	-9.30337	-0.567915	-2.89977	4.13467	-5.18133	-5.45013	3.12027	-20.391	-2.08426	-3.35985	-9.75982	-8.09465	-0.310906	1.86696	-1.39006	-9.52569
	13	1.78379	-0.351922	-3.78458	3.42206	-3.35437	20.5541	1.79175	13.8108	-0.801747	0.226483	-3.97527	3.18608	-0.790365	22.4332	-3.17894		21.3562	-9.54249	-2.23	-1.29157	5.96077	-4.19022	-2.82375	3.13917	-20.7002	-3.01962	-4.17571	-10.8421	-11.2915	-1.28385	4.02299	-1.72569	-11.6614
	14	2.12653	-1.49435	-0.727968	6.96387	-3.33603	23.8425	-1.08714	14.0542	1.86983	-2.55127	-4.13772	4.96095	-2.52452	16.6478	-2.21044		23.1398	-9.85722	-2.07067	-3.17842	4.97407	-4.93463	-2.963	1.25504	-21.9375	-4.80233	-3.84279	-8.10931	-4.66929	0.59578	4.20083	-4.78187	-13.1215
	15	2.95623	0.750147	-0.883929	12.0025	-6.85122	24.555	-4.19886	12.7375	4.0149	-2.83499	-4.89625	3.8408	-1.27131	19.9772	-4.32406		24.3372	-10.9342	-0.239092	-3.55732	7.3164	-4.3098	-4.12018	-0.231742	-22.9027	-6.41914	-3.88218	-9.51911	-3.06299	7.08247	4.19646	-5.51155	-15.3094
	16	4.05284	2.4722	0.502499	17.8706	-5.8794	27.4952	1.18456	14.3844	6.62828	-2.64753	-5.07495	3.24673	-2.18773	17.0089	-3.45867		24.0654	-11.2372	-1.50387	-0.018945	7.96561	-2.626	-5.33205	1.11758	-22.3441	-7.48679	-3.71898	-8.99218	0.539812	1.68064	2.45881	-4.12206	-12.493
	17	6.15312	1.80064	2.1366	24.0638	-10.0385	31.3185	3.49266	16.2789	6.52524	-1.84801	-4.79086	4.24731	-5.36343	26.0354	-3.08481		23.7529	-12.0597	-2.02898	3.97054	8.38174	-3.07307	-7.84918	0.926041	-21.6942	-9.26233	-4.53903	-10.9747	-2.55434	4.9157	2.33344	6.85751	-13.0069
	18	6.60886	1.63584	3.13033	31.2365	-8.08084	34.5253	3.00233	15.5908	9.83287	-1.9006	-4.51844	3.6769	-3.53746	34.5497	-5.15015		24.3555	-12.8944	-0.976741	6.79275	11.0687	-4.61468	-7.99757	-1.90099	-21.8169	-10.863	-4.03394	-12.8221	-1.63181	0.151824	2.93695	13.2883	-11.4095
	19	11.2183	1.60557	3.97136	30.557	-11.2271	34.9607	1.19542	15.1262	9.66479	-0.78206	-2.78603	5.76666	-4.07805	30.6536	-2.8849		24.8224	-12.1056	0.541948	10.1816	15.0841	-3.21204	-6.75939	-4.8575	-20.6567	-10.9202	-4.78014	-13.8054	-1.29875	0.063843	2.45881	18.5381	-9.31595
	20	12.532	-2.31726	5.52306	35.8533	19.0333	35.7658	0.11081	15.4019	11.1837	-0.533357	-0.00599827	6.33706	-2.83385	27.3495	-3.31189		24.4887	-12.6713	-1.26319	12.8076	14.3634	-3.54277	-6.4719	-8.10837	-19.1623	-12.0167	-4.75972	-10.8754	-0.582463	-1.84819	1.11475	22.6401	-5.0538
	21	11.6934	-1.03805	6.66088	38.0618	23.7382	34.3963	1.66814	16.3103	10.5045	-0.854844	3.24723	5.28186	-3.76185	23.9068	-6.22443		24.7111	-11.9132	-1.72659	15.1014	14.6966	-2.22417	-5.80099	-8.06298	-17.1172	-12.4352	-4.72714	-5.85733	-2.20642	-4.69672	-0.203066	25.7639	-4.80652
	22	12.5179	-1.82733	8.43279	42.3164	30.7739	35.1537	4.66565	15.9582	9.09069	-2.55593	12.1617	6.43772	-9.05869	19.6707	-0.193384		24.869	-13.0194	-1.74998	17.1811	15.26	-2.33621	-5.98323	-10.3313	-16.3983	-12.4491	-4.90366	-1.27255	-2.48513	-6.30652	-0.652057	26.9884	-2.55045
	23	11.6228	-0.383314	11.0078	59.0099	39.7393	34.4989	4.99597	14.6254	9.89278	-4.32899	20.3881	5.98862	-9.1342	15.741	1.8033		24.7558	-12.4833	-2.46017	24.9069	14.3891	-0.426176	-6.35719	-9.62034	-15.6848	-11.7372	-5.06975	5.68229	-2.79682	-5.58794	-0.652057	32.6815	-0.891864
	24	13.9929	-3.36888	13.9629	68.7204	43.1391	33.8169	4.58961	14.1472	7.70355	-5.77643	26.6363	14.4698	-7.86727	21.6985	1.35034		25.2547	-12.6369	-4.18158	32.8892	15.0541	-3.26483	-7.86265	-10.4228	-15.112	-9.7305	-5.14216	9.24876	-0.540192	-3.34203	0.99813	40.8169	3.37881
	25	14.4383	-2.00783	14.5763	54.7531	50.1361	34.2814	6.00189	14.5505	5.38697	-6.19405	38.3063	20.2844	-7.18939	33.2818	-0.747991		28.5357	-13.7832	-1.77371	37.5584	16.7243	-0.580228	-7.49864	-8.26249	-15.5559	-9.52186	-6.36492	11.2077	-1.54913	-5.54708	-0.264292	44.3885	4.28394
	26	12.7603	-4.39471	15.7625	57.0233	51.1187	33.7052	4.0934	13.0623	4.34902	-5.37571	51.0351	28.9144	-8.34607	35.5532	-4.04627		28.7846	-13.955	-1.07708	41.0458	16.7715	-1.8482	-7.41522	-10.9282	-16.941	-10.462	-6.03795	15.4169	-0.802645	-5.01515	0.511237	48.9407	3.44382
	27	14.6145	-1.15689	15.6224	56.157	55.3716	31.4566	6.9397	4.65017	-2.15808	-3.97578	64.2692	37.2407	-5.35828	32.5723	-5.95707		28.341	-13.0166	-1.64896	44.5969	17.8683	0.625259	-9.09811	-8.47015	-17.3894	-11.002	-5.95092	18.4229	3.82163	-4.81562	-0.501907	52.6533	3.12495
	28	14.4933	-1.25779	19.0223	53.2083	51.0906	31.4384	2.74424	2.46225	-4.26686	-2.89967	73.3686	46.6369	-6.31932	16.1902	-18.7055		26.9198	-14.6985	-2.32424	46.2416	20.3221	3.3605	-8.20019	-8.9266	-18.3376	-12.0423	-5.01704	22.648	12.0993	-2.58001	-0.0791565	55.7747	7.59375
	29	13.8026	-2.63342	20.1832	41.0673	49.0273	30.9943	2.48791	6.8074	-10.8157	-2.32783	82.6193	60.8522	-5.20211	14.28	-23.5679		38.1276	-13.6648	-1.5076	40.6465	27.3706	1.14667	-9.25469	-9.41842	-16.724	-14.0163	-5.92442	21.8673	20.7556	2.78059	-1.12729	48.1732	8.24
	30	15.0256	-0.438249	18.9986	37.2969	45.5175	29.9558	0.447292	10.6791	-14.692	-2.32316	87.8865	81.1222	-5.52732	2.91494	-26.3987		39.2751	-15.4086	-2.25135	41.7645	44.0013	1.16929	-11.2666	-11.2801	-16.425	-17.0021	-6.24314	21.8787	65.7818	16.6202	0.199276	48.9098	4.93213
	31	15.2293	-2.24551	18.1382	64.937	47.5927	28.1327	-0.252978	10.5784	-20.1618	-1.77975	91.9003	93.7377	-4.78681	15.4681	-29.1506		38.563	-18.2866	-1.89846	32.8748	56.9871	0.851489	-12.2412	-10.471	-19.0505	-19.0073	-6.33784	21.3221	74.7192	27.4025	-2.57193	37.3334	5.73549
	32	13.7357	-2.24775	18.1715	47.8635	47.4104	26.3904	-2.65915	-1.90701	-22.8375	-2.58944	92.1157	100.705	-3.79403	22.0764	-30.049		36.1298	-16.4544	-0.470285	24.3241	55.5099	6.6947	-11.0529	-12.5255	-24.8542	-20.8314	-5.97915	18.2411	79.8233	26.3169	-0.230764	29.1935	7.21026
	33	14.2323	-1.16474	17.5125	40.0566	50.9817	24.4324	-2.39666	-8.09921	-24.3386	-2.14299	92.0341	107.072	-7.18725	22.7355	-32.3887		37.9046	-16.2186	-1.0242	16.7274	53.1733	5.21882	-10.5449	-12.0634	-27.9599	-22.1458	-6.25791	20.4447	85.6367	32.3246	-3.62443	20.3228	6.85502
	34	14.8204	2.4139	16.8272	45.6168	57.3563	23.2858	-0.730689	-8.2498	-24.9528	-4.05103	93.2458	107.683	-6.03101	12.164	-30.2989		60.4875	-17.658	-2.81408	16.0962	51.6804	6.31119	-8.081	-10.4491	-29.9695	-23.0204	-5.6613	21.1272	89.4277	37.9462	-5.20902	15.9951	7.01832
	35	15.4419	0.900378	16.7607	34.8463	60.097	21.4881	0.92882	-9.97093	-25.7709	-4.7683	93.6544	109.617	-6.36265	17.5379	-29.4983		59.2543	-16.4436	-1.07674	14.1584	46.1806	6.86384	-4.71023	-9.8845	-32.4971	-23.2467	-5.43699	17.8325	93.1954	37.792	-5.93061	14.207	7.89443
	36	16.5601	0.0942868	14.0174	40.6762	59.3021	22.0544	0.954071	-12.0399	-26.7144	-4.73287	93.3982	112.392	-7.39404	20.821	-22.8798		57.4807	-17.2395	0.501269	11.1781	44.0171	8.31495	-3.61515	-10.5668	-34.8574	-25.1795	-6.21563	17.2657	96.394	43.153	-7.92775	11.554	6.13021
	37	16.8003	-3.68616	13.2599	34.0765	54.5562	19.5592	-1.63561	-13.7887	-26.6357	-4.1256	89.5627	109.891	-7.10359	18.2096	-18.525		50.1308	-16.7681	-0.656392	8.41624	47.8666	8.44638	-4.0459	-11.3609	-38.1668	-26.7307	-5.6458	16.3828	97.9557	44.3847	-4.9335	9.03738	6.70758
	38	15.1059	1.48336	14.5151	27.2855	54.3222	19.492	-3.74112	-15.1102	-27.118	-0.778489	89.0562	110.114	-5.87956	20.0024	-15.6321		52.3592	-16.8423	0.878229	8.72123	50.8395	6.59667	-4.18242	-10.2431	-42.9171	-26.5372	-6.23894	18.6089	98.2749	48.8162	-1.76287	8.8289	7.67192
	39	15.2903	3.868	14.9999	22.9568	45.3686	21.4069	-4.45167	-16.1722	-30.186	-0.680162	87.7882	109.176	-5.98553	40.2092	-14.9453		52.3345	-16.0653	1.49791	9.56399	54.0256	4.90317	-4.23649	-8.53666	-43.1674	-27.6499	-6.01811	14.0202	94.2698	51.28	-5.74985	5.87582	8.31546
	40	15.8798	4.15053	16.5095	20.9855	41.1674	21.4632	-4.27667	-16.346	-27.6925	-0.244692	85.5901	99.1604	-4.49893	41.9725	-11.6092		51.3053	-17.5953	-0.438759	10.0278	52.7643	4.86008	-5.61056	-8.92956	-45.5068	-27.7724	-6.64426	11.5796	94.3831	46.9822	-12.1348	7.1645	7.70288
	41	16.4174	0.309543	14.4825	16.34	37.1582	21.2829	-3.95604	-17.4306	-24.8607	-0.339861	85.2269	92.43	-3.71637	42.808	-7.55029		59.0298	-17.8874	0.220583	31.9904	56.5581	7.06206	-6.35029	-8.62817	-45.2759	-29.0679	-6.68307	11.4737	88.1316	48.031	-4.60551	39.4892	7.69708
	42	15.8233	3.59781	12.6847	11.8563	39.8256	20.5091	-7.15116	-18.1577	-22.9895	-0.876679	85.9508	80.0579	-4.66496	26.0732	-6.66137		63.1189	-19.2744	0.0585441	44.5179	56.2134	10.9532	-5.31441	-7.58764	-47.6635	-29.723	-5.80234	10.0173	86.5253	40.328	2.35822	53.454	7.32519
	43	15.4241	4.14604	12.7592	5.07917	38.5647	18.0784	-11.4285	-19.6308	-20.9868	-1.72771	87.2617	71.0838	-3.8794	47.2792	-6.24553		64.9421	-20.312	-1.02352	48.7809	52.1866	7.20534	-7.46094	-8.37382	-47.665	-30.5838	-6.06343	10.5502	84.4596	42.5592	19.5161	57.9076	8.28218
	44	17.1787	2.1751	11.4705	-13.1065	41.1103	16.2748	-10.4065	-20.5407	-21.5664	-2.91464	88.3755	84.348	-4.50064	70.0555	-5.28722		82.0017	-19.1691	0.321264	55.229	41.5618	23.4358	-8.65453	-7.06785	-47.9773	-31.7776	-6.14033	11.3266	79.5042	40.5084	40.6828	64.1907	7.61542
	45	16.6412	5.73692	12.1009	-10.823	33.6128	17.2157	-8.02378	-20.8082	-19.2471	-4.07149	86.8168	99.6878	-4.02785	85.367	5.63751		79.2825	-17.6267	-1.41269	55.1619	38.2985	39.6878	-8.32661	-10.4893	-48.7279	-32.3494	-6.36927	8.70504	75.3091	42.0206	65.7534	64.9925	7.71139
	46	16.8315	0.848806	11.3081	-15.6832	40.8945	15.0025	-6.37367	-21.2436	-19.8872	-3.86797	89.4669	99.2155	-4.83829	87.0211	13.0192		75.8302	-49.1749	-1.0364	54.7864	48.8962	46.0125	-8.37971	-14.0701	-49.3826	-32.8225	-5.60873	10.4179	67.3686	36.8765	82.0993	64.6031	8.29534
	47	16.1832	2.53498	10.9396	-16.5069	38.6586	13.3465	-5.20567	-21.4634	-19.8102	-3.88555	85.1127	99.4865	-4.99575	97.6052	-6.42046		65.4834	-17.1546	-1.36963	57.4735	52.404	46.0535	-8.64025	-14.4567	-49.8574	-32.8509	-5.99812	10.5485	67.6803	31.3789	90.719	68.5023	9.34173
	48	15.8895	1.02819	11.0541	-17.4271	14.8364	10.3636	-4.88974	-21.5335	-20.5822	-4.61408	81.3771	87.24	-2.57729	124.093	-7.71624		63.2987	-16.681	-1.50523	64.0278	52.7114	40.7618	-8.94699	-12.7815	-50.3125	-33.8098	-5.90545	16.2872	58.4397	24.2293	95.4407	73.2584	9.16913
	49	16.001	3.80634	9.81549	-20.3228	29.4429	5.26789	-8.24693	-22.0208	-20.1471	-4.11352	78.9153	87.3747	-5.40762	128.106	-6.51313		54.9158	-47.5683	-0.654697	69.2729	49.7413	39.4023	-9.55197	-14.5873	-50.0604	-33.5966	-6.51813	13.0833	52.9416	7.51244	95.0996	78.0649	9.39629
	50	17.1824	5.50597	8.73005	-21.4401	26.3279	2.02529	-9.96046	-22.4285	-19.5476	-3.5973	79.2977	72.3184	-3.92102	124.639	-10.8743		48.2701	-45.7319	0.0771887	72.147	39.0135	40.3137	-10.1566	-14.1022	-51.4804	-33.7544	-7.15703	12.6124	46.8002	13.8445	100.59	79.3822	10.2345
	51	17.1489	-1.38784	8.119	-22.5908	22.9119	-1.88389	-12.0589	-22.4275	-18.3758	-2.83787	76.7993	65.5548	-6.07992	126.662	-11.416		44.349	-13.7159	1.58096	69.2848	34.9867	41.7809	-9.52485	-15.5767	-51.3075	-34.4803	-6.72028	13.5934	41.1568	12.1243	98.8621	77.0546	11.3447
	52	17.1504	5.04182	5.73326	-24.5209	20.759	-4.27645	-9.97191	-22.4467	-21.2881	-2.22113	76.2436	57.1012	-6.38624	125.932	-11.2241		42.1393	-7.03984	1.3379	66.1933	39.7915	40.1101	-11.0366	-15.9024	-51.5279	-34.2677	-6.7966	8.15449	42.2716	11.8544	98.881	76.223	12.8659
	53	16.5163	3.31753	4.29143	-23.9045	18.0431	-5.85166	-6.2436	-22.2576	-20.9632	-1.80269	78.2235	52.5491	-6.25067	118.946	-10.0552		43.3305	-7.02559	0.553813	70.2142	47.1116	33.7271	-10.2991	-13.4118	-52.2564	-34.9403	-7.51992	8.7517	37.6604	16.2852	99.0778	79.3639	13.2289
	54	16.0092	7.14057	2.78349	-24.0418	13.7179	-9.25999	-6.4045	-22.9849	-22.8282	-2.34253	71.0464	56.1376	-7.47771	101.665	-11.9039		51.1703	-3.97412	-0.0556966	71.0961	49.1164	28.972	-9.52726	-15.0569	-52.0389	-34.3742	-7.06001	7.64634	32.6589	25.8891	95.464	80.6514	11.8609
	55	14.1379	7.6675	-0.888119	-24.8033	10.7528	-9.1383	-2.84736	-23.5619	-21.7872	-3.22747	69.8734	48.2019	-10.3694	86.9539	-11.6358		51.0747	-2.18502	1.49926	74.53	43.8855	18.6235	-10.9254	-14.1081	-51.3706	-35.7075	-6.79457	6.35091	28.115	21.6178	93.894	83.3617	12.2533
	56	11.4183	6.10017	-4.59372	-24.2588	6.17299	-10.9637	0.76146	-23.7966	-21.6102	-2.68283	70.9235	39.158	-10.3346	83.2132	-10.581		53.4035	-1.92034	4.1207	72.0756	45.204	17.2112	-12.4326	-13.029	-51.3602	-35.538	-6.96718	2.44557	25.3293	26.6162	96.4495	81.2127	11.431
	57	13.1082	7.07443	0.0679014	-23.9863	1.64067	-12.1411	3.65797	-23.5248	-20.4226	-3.77006	67.5249	37.7169	-9.56195	71.0379	-10.6601		47.2459	-1.31453	1.73825	70.9534	46.4995	18.31	-14.0026	-10.7507	-50.904	-34.4945	-7.30719	-0.372894	23.1841	23.7934	88.3472	77.6583	12.2514
	58	13.7811	7.37713	-8.76883	-24.6307	0.126305	-13.1883	8.86111	-24.1487	-21.6064	-4.43061	68.6479	35.0693	-10.58	60.6931	-9.40407		39.7324	2.36047	2.9088	70.7138	45.0653	9.32329	-14.1649	-7.29422	-51.3632	-34.7744	-7.8928	-5.9239	26.5064	16.5429	89.1344	80.2104	14.5017
	59	13.0606	7.08564	-14.3006	-25.4582	-1.91874	-12.5943	10.2464	-23.6249	-23.6676	-4.7385	63.7368	30.7706	-8.76438	56.629	-7.09103		36.7047	2.96767	2.14945	71.0239	45.2726	6.30257	-13.4754	-5.7752	-51.3915	-34.7441	-7.43752	-7.57384	25.6061	17.1985	85.7029	79.7179	15.7504
	60	14.1587	7.44104	-14.7857	-26.0315	-1.0839	-13.3762	12.7233	-23.3112	-21.1053	-6.71933	58.4613	31.3595	-10.6766	70.9287	-2.54233		42.5277	6.20647	2.94744	71.3739	47.2703	1.59374	-11.9634	-4.51776	-50.6627	-34.8166	-7.69094	-11.115	25.4463	10.6415	86.4215	81.4922	9.59287
	61	13.0309	7.06434	-14.8001	-26.4575	-2.77516	-15.5213	10.9058	-22.2376	-20.677	-7.14271	57.1629	32.237	-10.8705	119.596	-0.273931		47.5272	8.66934	2.84405	70.6365	44.1844	-1.80618	-10.3533	-5.25763	-51.3015	-34.3081	-8.51707	-12.1928	24.0509	9.41158	83.6911	78.4647	9.70858
	62	14.2093	9.0364	-12.2142	-26.3389	7.15669	-13.9547	5.06203	-21.4937	-20.1488	-7.25436	54.3983	68.2391	-10.7448	141.054	18.4488		35.2125	10.1239	1.02434	66.1525	39.9116	-5.8751	-9.13116	-2.56546	-51.0743	-34.4367	-7.02409	-14.5597	19.4095	4.60427	81.0351	73.491	8.3828
	63	14.3052	6.96344	-12.7095	-27.3486	8.95689	-16.2002	-3.23728	-22.0967	-22.1703	-7.16084	51.9881	89.1887	-12.7205	129.647	29.4841		44.8617	12.3551	2.18166	59.9372	39.0765	-3.97369	-9.67133	-4.7332	-51.3365	-35.4498	-7.29069	-14.7976	15.2376	4.31198	78.7231	69.004	7.51017
	64	14.2465	9.45122	-12.5093	-27.1181	5.74586	-18.3748	-6.73628	-21.1365	-22.9385	-7.07432	51.0938	92.3698	-14.1732	115.327	31.9124		47.3001	14.611	4.12239	56.7769	41.772	-6.56026	-7.34511	-1.56347	-51.1682	-34.6815	-7.05277	-15.4901	12.3284	-5.26289	75.8805	64.9249	7.35422
	65	14.8249	6.84011	-13.3138	-27.4773	8.47043	-20.2674	-9.38821	-21.1886	-23.7251	-7.31698	52.6409	86.7965	-11.0104	108.378	-10.4888		26.5924	15.4919	4.58919	51.1113	36.7542	-3.44258	-7.75613	-0.332145	-49.5074	-35.5554	-6.75504	-15.7749	9.50919	-6.35879	76.0393	57.1734	6.81167
	66	14.9401	6.69661	-14.731	-27.6584	8.49956	-22.3212	-12.8875	-21.0393	-25.3526	-7.966	51.2413	81.6952	-13.845	96.8285	-5.86706		34.8967	16.8108	5.74176	46.6018	32.4156	-3.86057	-10.1356	-1.89784	-46.647	-34.3726	-7.5218	-16.4168	11.0602	-9.75841	74.0101	52.2867	8.2698
	67	15.523	10.7842	-15.1362	-25.9936	5.79548	-22.654	-14.5911	-20.2426	-27.016	-8.26689	48.0743	78.6435	-14.5529	87.8986	-0.911268		39.3282	16.0852	6.27466	40.8206	30.079	-4.94109	-12.4337	-1.63201	-43.697	-34.6441	-7.98823	-17.4499	5.70432	-8.12689	71.1835	45.8662	6.1809
	68	15.0487	20.223	-15.1588	-25.3593	5.95511	-21.7976	-17.5366	-20.0487	-27.6069	-8.08602	47.5003	78.4521	-11.33	67.7631	0.419448		48.1925	16.7491	6.60586	38.7129	20.7612	-5.2729	-11.4814	-1.30227	-39.9105	-35.0693	-7.5512	-18.0368	3.97957	-4.23362	67.58	39.33	7.60846
	69	14.7661	21.648	-14.9873	-26.1896	8.64948	-22.7498	-17.8643	-20.1672	-27.283	-8.78819	43.6201	78.4607	-11.3107	59.719	-1.2679		55.0552	14.8378	5.3726	34.0268	17.4107	-7.00949	-12.8279	-1.85319	-38.0393	-35.1209	-7.18758	-18.0249	2.44387	-7.02546	65.6061	33.9817	6.8407
	70	14.3989	16.456	-15.0625	-26.3643	5.56682	-22.887	-20.1932	-19.9388	-29.7085	-9.63592	43.3156	78.4569	-11.8676	47.8376	-2.91207		57.2343	14.5566	4.21765	32.2105	5.68907	-7.48242	-14.0262	-2.70643	-35.2427	-34.9399	-7.54642	-18.3009	2.00769	-1.89715	62.7693	31.2084	7.1348
	71	14.9119	13.6398	-15.9405	-27.1199	4.24228	-22.1019	-21.5142	-20.0153	-28.6209	-10.5247	39.3743	77.9974	-12.6295	56.1126	-5.3241		50.5678	16.736	3.29796	29.943	5.11278	-5.1921	-15.5068	-1.05034	-33.6156	-34.4204	-7.22321	-17.2257	-1.3963	-4.73537	62.2708	27.4547	5.61089
	72	14.2524	8.8716	-15.7796	-25.3862	4.48173	-22.6781	-25.628	-19.8395	-31.6954	-11.4075	37.2382	78.2211	-13.7219	60.5461	-6.22346		43.2503	19.0772	6.2872	26.0002	2.77618	-0.601774	-18.5899	-1.03052	-32.4941	-34.6416	-6.95111	-19.0196	-7.00953	-8.12983	60.7401	24.8601	3.75998
	73	15.3765	9.0151	-15.8485	-22.3614	5.32413	1.08898	-24.128	-20.0968	-31.8265	-10.8613	33.8996	82.0367	-14.1174	62.4312	-6.37606		41.755	22.7008	4.57732	24.4507	2.69324	-4.1105	-20.2911	0.896587	-31.018	-34.437	-7.4103	-19.4412	-11.4972	-9.0564	60.1454	20.5038	3.79519
	74	12.7618	6.85245	-16.11	-20.5026	6.18378	0.879193	-26.1545	-20.0148	-32.2287	-10.7704	32.3405	82.3142	-17.7676	49.5967	-7.57965		-18.4744	22.1489	4.33325	24.7522	1.93106	-3.59664	-20.6081	-1.37563	-28.199	-33.989	-7.42608	-18.273	-13.713	-8.66066	55.7517	19.9184	2.31694
	75	14.8286	6.30421	-16.4926	-19.0233	4.14413	1.06264	-23.7498	-20.0954	-32.2695	-9.90014	30.3977	77.9992	-18.3018	39.2099	-6.99908		-20.2636	23.6722	4.10646	23.0871	3.47688	-3.83687	-21.4465	0.0398277	-26.9445	-32.84	-7.72642	-18.8525	-18.158	-5.97521	55.9047	19.3835	4.55096
	76	16.0992	3.59893	-16.2354	-14.7898	5.02967	1.4032	-18.1156	-21.2761	-33.6717	-10.9047	36.0948	77.5561	-8.60692	44.8862	-8.21286		-21.3738	24.0735	4.29697	22.7736	2.42869	-3.45982	-18.3715	-1.27856	-23.5004	-33.3161	-7.98664	-18.8875	-18.8157	9.23047	52.1452	16.4991	4.29052
	77	16.2761	0.436231	-16.1258	-13.913	4.77188	-2.23535	-6.07447	-20.6406	-34.2533	-7.90448	31.9714	82.1107	-2.60603	49.6723	-9.78327		-21.9782	22.612	4.60647	21.4042	3.81721	-2.39546	-17.2229	-3.09489	-24.0337	-34.0055	-7.52919	-18.2107	-18.1366	19.2375	46.4176	15.6927	4.42093
	78	16.2427	-0.166936	-16.0292	-11.0921	5.02427	0.109524	2.1849	-20.6002	-35.7507	-4.3695	29.2372	83.2967	-0.505058	51.3307	-11.8578		-22.601	21.3173	4.57732	20.0602	-0.588584	-6.21122	-14.5612	-3.77326	-21.0895	-33.0751	-8.03298	-17.0487	-20.7374	20.8359	47.9556	15.2597	1.78717
	79	15.6457	4.11353	-16.0019	-24.5204	3.39989	-2.04373	10.685	-19.8744	-36.2888	-0.722047	29.0431	80.5621	1.11068	48.1231	-14.0804		-23.2511	19.3233	0.835516	17.5192	1.07878	-3.40488	-9.81379	-4.06761	-20.7891	-33.368	-7.69832	-17.8849	-20.4327	18.7144	47.4555	13.8221	1.86109
	80	17.0805	9.62724	-16.6747	-25.5636	3.11729	-4.54118	16.0247	-19.157	-37.4548	6.47	27.0179	77.3462	4.07702	44.2228	-13.5076		-23.8469	20.4906	-0.770633	17.6339	2.74758	-3.31223	-10.5019	-7.72917	-19.9625	-33.4996	-8.36647	-19.2364	-22.039	21.9635	46.7398	14.0329	0.369292
		-100	-100	-100	-100	-100	-100	-100	-100	-100	-100	-100	-100	-100
		-100	-100	-100	-100	-100	-100	-100	-100	-100	-100	-100	-100	-100
		-100	-100	-100	-100	-100	-100	-100	-100	-100	-100	-100	-100	-100
		-100	-100	-100	-100	-100	-100	-100	-100	-100	-100	-100	-100	-100
		-100	-100	-100	-100	-100	-100	-100	-100	-100	-100	-100	-100	-100
		-100	-100	-100	-100	-100	-100	-100	-100	-100	-100	-100	-100	-100
		-100	-100	-100	-100	-100	-100	-100	-100	-100	-100	-100	-100	-100
		-100	-100	-100	-100	-100	-100	-100	-100	-100	-100	-100	-100	-100
		-100	-100	-100	-100	-100	-100	-100	-100	-100	-100	-100	-100	-100
		-100	-100	-100	-100	-100	-100	-100	-100	-100	-100	-100	-100	-100
		-100	-100	-100	-100	-100	-100	-100	-100	-100	-100	-100	-100	-100
		-100	-100	-100	-100	-100	-100	-100	-100	-100	-100	-100	-100	-100
		-100	-100	-100	-100	-100	-100	-100	-100	-100	-100	-100	-100	-100
		-100	-100	-100	-100	-100	-100	-100	-100	-100	-100	-100	-100	-100
		-100	-100	-100	-100	-100	-100	-100	-100	-100	-100	-100	-100	-100
		-100	-100	-100	-100	-100	-100	-100	-100	-100	-100	-100	-100	-100
		-100	-100	-100	-100	-100	-100	-100	-100	-100	-100	-100	-100	-100
		-100	-100	-100	-100	-100	-100	-100	-100	-100	-100	-100	-100	-100
		-100	-100	-100	-100	-100	-100	-100	-100	-100	-100	-100	-100	-100
		-100	-100	-100	-100	-100	-100	-100	-100	-100	-100	-100	-100	-100
		-100	-100	-100	-100	-100	-100	-100	-100	-100	-100	-100	-100	-100
		-100	-100	-100	-100	-100	-100	-100	-100	-100	-100	-100	-100	-100
		-100	-100	-100	-100	-100	-100	-100	-100	-100	-100	-100	-100	-100
		-100	-100	-100	-100	-100	-100	-100	-100	-100	-100	-100	-100	-100
		-100	-100	-100	-100	-100	-100	-100	-100	-100	-100	-100	-100	-100
		-100	-100	-100	-100	-100	-100	-100	-100	-100	-100	-100	-100	-100
		-100	-100	-100	-100	-100	-100	-100	-100	-100	-100	-100	-100	-100
		-100	-100	-100	-100	-100	-100	-100	-100	-100	-100	-100	-100	-100
		-100	-100	-100	-100	-100	-100	-100	-100	-100	-100	-100	-100	-100
		-100	-100	-100	-100	-100	-100	-100	-100	-100	-100	-100	-100	-100
		-100	-100	-100	-100	-100	-100	-100	-100	-100	-100	-100	-100	-100
		-100	-100	-100	-100	-100	-100	-100	-100	-100	-100	-100	-100	-100
		-100	-100	-100	-100	-100	-100	-100	-100	-100	-100	-100	-100	-100
		-100	-100	-100	-100	-100	-100	-100	-100	-100	-100	-100	-100	-100
		-100	-100	-100	-100	-100	-100	-100	-100	-100	-100	-100	-100	-100
		-100	-100	-100	-100	-100	-100	-100	-100	-100	-100	-100	-100	-100
		-100	-100	-100	-100	-100	-100	-100	-100	-100	-100	-100	-100	-100
		-100	-100	-100	-100	-100	-100	-100	-100	-100	-100	-100	-100	-100
		-100	-100	-100	-100	-100	-100	-100	-100	-100	-100	-100	-100	-100
		-100	-100	-100	-100	-100	-100	-100	-100	-100	-100	-100	-100	-100
		-100	-100	-100	-100	-100	-100	-100	-100	-100	-100	-100	-100	-100
		-100	-100	-100	-100	-100	-100	-100	-100	-100	-100	-100	-100	-100
		-100	-100	-100	-100	-100	-100	-100	-100	-100	-100	-100	-100	-100
		-100	-100	-100	-100	-100	-100	-100	-100	-100	-100	-100	-100	-100
		-100	-100	-100	-100	-100	-100	-100	-100	-100	-100	-100	-100	-100
		-100	-100	-100	-100	-100	-100	-100	-100	-100	-100	-100	-100	-100
		-100	-100	-100	-100	-100	-100	-100	-100	-100	-100	-100	-100	-100
		-100	-100	-100	-100	-100	-100	-100	-100	-100	-100	-100	-100	-100
		-100	-100	-100	-100	-100	-100	-100	-100	-100	-100	-100	-100	-100
		-100	-100	-100	-100	-100	-100	-100	-100	-100	-100	-100	-100	-100
		-100	-100	-100	-100	-100	-100	-100	-100	-100	-100	-100	-100	-100
		-100	-100	-100	-100	-100	-100	-100	-100	-100	-100	-100	-100	-100
		-100	-100	-100	-100	-100	-100	-100	-100	-100	-100	-100	-100	-100
		-100	-100	-100	-100	-100	-100	-100	-100	-100	-100	-100	-100	-100
		-100	-100	-100	-100	-100	-100	-100	-100	-100	-100	-100	-100	-100
		-100	-100	-100	-100	-100	-100	-100	-100	-100	-100	-100	-100	-100
		-100	-100	-100	-100	-100	-100	-100	-100	-100	-100	-100	-100	-100
		-100	-100	-100	-100	-100	-100	-100	-100	-100	-100	-100	-100	-100
		-100	-100	-100	-100	-100	-100	-100	-100	-100	-100	-100	-100	-100
		-100	-100	-100	-100	-100	-100	-100	-100	-100	-100	-100	-100	-100
		-100	-100	-100	-100	-100	-100	-100	-100	-100	-100	-100	-100	-100
		-100	-100	-100	-100	-100	-100	-100	-100	-100	-100	-100	-100	-100
		-100	-100	-100	-100	-100	-100	-100	-100	-100	-100	-100	-100	-100
		-100	-100	-100	-100	-100	-100	-100	-100	-100	-100	-100	-100	-100
		-100	-100	-100	-100	-100	-100	-100	-100	-100	-100	-100	-100	-100
		-100	-100	-100	-100	-100	-100	-100	-100	-100	-100	-100	-100	-100
		-100	-100	-100	-100	-100	-100	-100	-100	-100	-100	-100	-100	-100
		-100	-100	-100	-100	-100	-100	-100	-100	-100	-100	-100	-100	-100
		-100	-100	-100	-100	-100	-100	-100	-100	-100	-100	-100	-100	-100
		-100	-100	-100	-100	-100	-100	-100	-100	-100	-100	-100	-100	-100
		-100	-100	-100	-100	-100	-100	-100	-100	-100	-100	-100	-100	-100
		-100	-100	-100	-100	-100	-100	-100	-100	-100	-100	-100	-100	-100
		-100	-100	-100	-100	-100	-100	-100	-100	-100	-100	-100	-100	-100
		-100	-100	-100	-100	-100	-100	-100	-100	-100	-100	-100	-100	-100
		-100	-100	-100	-100	-100	-100	-100	-100	-100	-100	-100	-100	-100
		-100	-100	-100	-100	-100	-100	-100	-100	-100	-100	-100	-100	-100
		-100	-100	-100	-100	-100	-100	-100	-100	-100	-100	-100	-100	-100
		-100	-100	-100	-100	-100	-100	-100	-100	-100	-100	-100	-100	-100
		-100	-100	-100	-100	-100	-100	-100	-100	-100	-100	-100	-100	-100
		-100	-100	-100	-100	-100	-100	-100	-100	-100	-100	-100	-100	-100
		-100	-100	-100	-100	-100	-100	-100	-100	-100	-100	-100	-100	-100
		-100	-100	-100	-100	-100	-100	-100	-100	-100	-100	-100	-100	-100
		-100	-100	-100	-100	-100	-100	-100	-100	-100	-100	-100	-100	-100
		-100	-100	-100	-100	-100	-100	-100	-100	-100	-100	-100	-100	-100
		-100	-100	-100	-100	-100	-100	-100	-100	-100	-100	-100	-100	-100
		-100	-100	-100	-100	-100	-100	-100	-100	-100	-100	-100	-100	-100
		-100	-100	-100	-100	-100	-100	-100	-100	-100	-100	-100	-100	-100
		-100	-100	-100	-100	-100	-100	-100	-100	-100	-100	-100	-100	-100
		-100	-100	-100	-100	-100	-100	-100	-100	-100	-100	-100	-100	-100
		-100	-100	-100	-100	-100	-100	-100	-100	-100	-100	-100	-100	-100
		-100	-100	-100	-100	-100	-100	-100	-100	-100	-100	-100	-100	-100
		-100	-100	-100	-100	-100	-100	-100	-100	-100	-100	-100	-100	-100
		-100	-100	-100	-100	-100	-100	-100	-100	-100	-100	-100	-100	-100
		-100	-100	-100	-100	-100	-100	-100	-100	-100	-100	-100	-100	-100
		-100	-100	-100	-100	-100	-100	-100	-100	-100	-100	-100	-100	-100
		-100	-100	-100	-100	-100	-100	-100	-100	-100	-100	-100	-100	-100
		-100	-100	-100	-100	-100	-100	-100	-100	-100	-100	-100	-100	-100
		-100	-100	-100	-100	-100	-100	-100	-100	-100	-100	-100	-100	-100
		-100	-100	-100	-100	-100	-100	-100	-100	-100	-100	-100	-100	-100
		-100	-100	-100	-100	-100	-100	-100	-100	-100	-100	-100	-100	-100
		-100	-100	-100	-100	-100	-100	-100	-100	-100	-100	-100	-100	-100
		-100	-100	-100	-100	-100	-100	-100	-100	-100	-100	-100	-100	-100
		-100	-100	-100	-100	-100	-100	-100	-100	-100	-100	-100	-100	-100
		-100	-100	-100	-100	-100	-100	-100	-100	-100	-100	-100	-100	-100
		-100	-100	-100	-100	-100	-100	-100	-100	-100	-100	-100	-100	-100
		-100	-100	-100	-100	-100	-100	-100	-100	-100	-100	-100	-100	-100
		-100	-100	-100	-100	-100	-100	-100	-100	-100	-100	-100	-100	-100
		-100	-100	-100	-100	-100	-100	-100	-100	-100	-100	-100	-100	-100
		-100	-100	-100	-100	-100	-100	-100	-100	-100	-100	-100	-100	-100
		-100	-100	-100	-100	-100	-100	-100	-100	-100	-100	-100	-100	-100
		-100	-100	-100	-100	-100	-100	-100	-100	-100	-100	-100	-100	-100
		-100	-100	-100	-100	-100	-100	-100	-100	-100	-100	-100	-100	-100
		-100	-100	-100	-100	-100	-100	-100	-100	-100	-100	-100	-100	-100
		-100	-100	-100	-100	-100	-100	-100	-100	-100	-100	-100	-100	-100
		-100	-100	-100	-100	-100	-100	-100	-100	-100	-100	-100	-100	-100
		-100	-100	-100	-100	-100	-100	-100	-100	-100	-100	-100	-100	-100
		-100	-100	-100	-100	-100	-100	-100	-100	-100	-100	-100	-100	-100
		-100	-100	-100	-100	-100	-100	-100	-100	-100	-100	-100	-100	-100
		-100	-100	-100	-100	-100	-100	-100	-100	-100	-100	-100	-100	-100
		-100	-100	-100	-100	-100	-100	-100	-100	-100	-100	-100	-100	-100
		-100	-100	-100	-100	-100	-100	-100	-100	-100	-100	-100	-100	-100
		-100	-100	-100	-100	-100	-100	-100	-100	-100	-100	-100	-100	-100
		-100	-100	-100	-100	-100	-100	-100	-100	-100	-100	-100	-100	-100
		-100	-100	-100	-100	-100	-100	-100	-100	-100	-100	-100	-100	-100
		-100	-100	-100	-100	-100	-100	-100	-100	-100	-100	-100	-100	-100
		-100	-100	-100	-100	-100	-100	-100	-100	-100	-100	-100	-100	-100
		-100	-100	-100	-100	-100	-100	-100	-100	-100	-100	-100	-100	-100
		-100	-100	-100	-100	-100	-100	-100	-100	-100	-100	-100	-100	-100
		-100	-100	-100	-100	-100	-100	-100	-100	-100	-100	-100	-100	-100
		-100	-100	-100	-100	-100	-100	-100	-100	-100	-100	-100	-100	-100
		-100	-100	-100	-100	-100	-100	-100	-100	-100	-100	-100	-100	-100
		-100	-100	-100	-100	-100	-100	-100	-100	-100	-100	-100	-100	-100
		-100	-100	-100	-100	-100	-100	-100	-100	-100	-100	-100	-100	-100
		-100	-100	-100	-100	-100	-100	-100	-100	-100	-100	-100	-100	-100
		-100	-100	-100	-100	-100	-100	-100	-100	-100	-100	-100	-100	-100
		-100	-100	-100	-100	-100	-100	-100	-100	-100	-100	-100	-100	-100
		-100	-100	-100	-100	-100	-100	-100	-100	-100	-100	-100	-100	-100
		-100	-100	-100	-100	-100	-100	-100	-100	-100	-100	-100	-100	-100
		-100	-100	-100	-100	-100	-100	-100	-100	-100	-100	-100	-100	-100
		-100	-100	-100	-100	-100	-100	-100	-100	-100	-100	-100	-100	-100
		-100	-100	-100	-100	-100	-100	-100	-100	-100	-100	-100	-100	-100
		-100	-100	-100	-100	-100	-100	-100	-100	-100	-100	-100	-100	-100
		-100	-100	-100	-100	-100	-100	-100	-100	-100	-100	-100	-100	-100
		-100	-100	-100	-100	-100	-100	-100	-100	-100	-100	-100	-100	-100
		-100	-100	-100	-100	-100	-100	-100	-100	-100	-100	-100	-100	-100
		-100	-100	-100	-100	-100	-100	-100	-100	-100	-100	-100	-100	-100
		-100	-100	-100	-100	-100	-100	-100	-100	-100	-100	-100	-100	-100
		-100	-100	-100	-100	-100	-100	-100	-100	-100	-100	-100	-100	-100
		-100	-100	-100	-100	-100	-100	-100	-100	-100	-100	-100	-100	-100
		-100	-100	-100	-100	-100	-100	-100	-100	-100	-100	-100	-100	-100
		-100	-100	-100	-100	-100	-100	-100	-100	-100	-100	-100	-100	-100
		-100	-100	-100	-100	-100	-100	-100	-100	-100	-100	-100	-100	-100
		-100	-100	-100	-100	-100	-100	-100	-100	-100	-100	-100	-100	-100
		-100	-100	-100	-100	-100	-100	-100	-100	-100	-100	-100	-100	-100
		-100	-100	-100	-100	-100	-100	-100	-100	-100	-100	-100	-100	-100
		-100	-100	-100	-100	-100	-100	-100	-100	-100	-100	-100	-100	-100
		-100	-100	-100	-100	-100	-100	-100	-100	-100	-100	-100	-100	-100
		-100	-100	-100	-100	-100	-100	-100	-100	-100	-100	-100	-100	-100
		-100	-100	-100	-100	-100	-100	-100	-100	-100	-100	-100	-100	-100
		-100	-100	-100	-100	-100	-100	-100	-100	-100	-100	-100	-100	-100
		-100	-100	-100	-100	-100	-100	-100	-100	-100	-100	-100	-100	-100
		-100	-100	-100	-100	-100	-100	-100	-100	-100	-100	-100	-100	-100
		-100	-100	-100	-100	-100	-100	-100	-100	-100	-100	-100	-100	-100
		-100	-100	-100	-100	-100	-100	-100	-100	-100	-100	-100	-100	-100
		-100	-100	-100	-100	-100	-100	-100	-100	-100	-100	-100	-100	-100
		-100	-100	-100	-100	-100	-100	-100	-100	-100	-100	-100	-100	-100
		-100	-100	-100	-100	-100	-100	-100	-100	-100	-100	-100	-100	-100
		-100	-100	-100	-100	-100	-100	-100	-100	-100	-100	-100	-100	-100
		-100	-100	-100	-100	-100	-100	-100	-100	-100	-100	-100	-100	-100
		-100	-100	-100	-100	-100	-100	-100	-100	-100	-100	-100	-100	-100
		-100
		-100

## Sheet: Fig_3E
Fig_3E
	Time (s)	ΔF/F Wild type																													ΔF/F lin-32
	1	3.21989	0.423975	5.83393	-1.24567	6.05114	3.02287	4.07034	0.0357305	1.37786	-1.31498	-2.25665	2.20044	-2.50818	1.25244	7.3998	-0.749336	0.830541	-1.49353	5.23016	2.16341	3.19113	-3.94971	6.5323	5.27058	-3.70532	2.7015	4.82326	-0.624516		1.41059	0.676648	-1.49408	2.15773	-0.184363	-2.53454	26.1919	6.07505	2.0103	-3.86276	6.0729	4.16389	5.79586	-0.184424	2.68361	-0.119398	6.80161	13.8883	8.46943
	2	2.73692	0.925979	4.82088	-0.62863	6.29658	2.4897	3.78946	-3.25175	2.0163	0.18003	-2.47166	2.5707	-0.783121	1.14919	5.12803	0.544305	0.83343	-0.791672	3.51339	0.695476	3.18971	-2.92473	16.3839	2.54572	-2.76163	1.65475	5.54699	-0.0759147		2.44958	1.29847	-1.65933	2.45336	0.891703	2.54011	19.67	5.88223	2.2029	-4.48285	2.83878	4.58704	4.63697	-1.39948	2.46215	0.641931	5.53415	12.2899	3.27732
	3	1.8451	0.414426	3.56176	-0.643899	2.16193	2.45138	2.9368	-2.96818	1.24768	-0.719492	-0.655706	1.54231	-0.0338539	4.62806	3.86978	0.212686	0.578074	-1.73525	2.17106	0.73626	3.85146	1.64741	11.0303	1.86629	-3.74377	-0.19537	6.71364	-0.0792154		4.43222	1.68895	-1.55553	2.02389	1.14748	5.20424	21.6294	2.58623	2.77729	-4.16488	1.48446	3.43359	2.58851	-0.912949	1.61518	0.53349	5.00339	12.1522	-0.0168366
	4	1.22382	-0.435434	4.45387	-0.936702	1.90292	1.87183	1.21681	0.298514	1.46812	-1.65867	0.117204	0.406106	1.41241	3.4054	3.16531	-0.284198	0.0197005	-0.278944	1.44689	-1.74116	1.56644	7.69208	5.2411	1.9184	-3.24225	0.279581	5.61288	0.00885961		3.52035	1.72161	-0.0760157	1.55924	3.0146	4.89052	21.0988	3.13929	1.77191	-5.07322	0.564075	3.34858	2.07138	-1.993	-2.9754	0.97117	4.72123	10.6571	-0.322957
	5	1.28356	0.621776	3.37381	0.396632	0.477939	0.966809	1.09204	-0.156329	0.729442	-1.41129	3.25681	0.582375	1.80571	2.5403	2.48484	0.158626	0.00265755	-0.1168	1.29643	-2.16687	1.88184	-1.78079	1.71519	0.556054	-2.30024	0.253476	2.67984	0.0630596		1.85552	0.92133	-0.0806634	1.04046	2.53849	0.576707	14.9131	1.60282	1.72537	-4.72554	-0.109375	2.49382	1.72758	-5.48534	-4.15175	-0.296594	3.91513	11.234	-0.114795
	6	0.299356	0.309387	1.52256	1.37609	0.191772	1.50159	0.200688	-0.171413	0.565154	-2.27052	1.42652	0.493902	1.53936	2.76201	1.4646	0.799369	-0.331847	-0.37028	0.880933	-0.818603	4.12711	-1.87952	-0.890591	0.492276	-2.65631	-0.176001	0.256865	-0.875017		0.696736	0.0663218	0.648509	0.582724	2.4738	-0.604853	9.60691	1.11111	0.62767	-2.055	-1.23715	1.64705	0.999878	-4.78483	-5.58409	0.384801	2.2341	10.7485	-0.272141
	7	-0.289564	-0.303112	-0.00565425	-0.583721	1.36492	0.400968	0.450881	-0.146274	-0.0687102	0.220317	-0.101107	0.333732	1.16846	0.58079	0.344556	0.593468	0.165288	0.220867	2.85321	0.00690653	-2.07102	-1.89652	0.824515	0.222003	-2.47242	-1.21433	-0.968937	0.460352		0.139347	0.874417	0.24829	0.190251	0.224975	-0.0712454	3.18579	0.00368121	0.046466	-2.92273	-1.82477	0.135728	0.829412	-0.342356	-4.97498	-0.533601	1.11341	9.60738	-0.165305
	8	0.203646	-0.103948	-0.50616	-1.07143	-0.685364	-0.987216	0.356809	-1.45751	-0.331572	1.49501	-0.327687	-0.0477534	1.03404	-0.240837	-1.39838	0.0744511	-0.0487602	0.546541	0.00581794	-0.335741	-5.65057	-3.31765	-0.399138	0.223397	-1.60229	-3.28171	-0.179102	0.063407		-0.315365	0.151409	-0.366239	0.0320594	-3.22562	0.627038	-1.579	-0.0927315	0.0824128	-0.041207	-2.93856	-0.390746	-0.828696	0.187481	-3.78697	-1.54144	0.343147	4.57035	-0.305508
	9	0.333657	-0.106676	-0.472653	0.0144605	-0.279406	-0.728696	-0.397774	0.939049	0.244063	1.24007	-0.917569	-0.198183	-1.79625	0.589484	-0.660319	-0.887753	-0.843136	0.135528	-0.144479	0.16141	5.36714	2.66511	0.147306	-0.679428	-2.03778	1.48296	-0.659066	0.297752		-0.224911	-0.685662	0.503914	-0.58537	-0.100562	-0.723107	-7.75946	-0.339461	-0.683065	2.01716	3.84516	-0.655157	-0.517845	1.44839	-5.02981	-0.333487	-1.80095	-9.94647	0.163162
	10	-0.547096	0.204348	-0.538096	0.264601	-0.591927	-0.186651	-0.610605	0.836148	-0.408934	-0.684871	-0.0801577	-0.581698	-1.9456	-3.69145	0.249539	-0.579535	1.05846	-0.532656	-3.59549	0.986027	-1.77266	4.42858	0.317907	-0.258249	-1.01385	3.18908	1.55024	0.0535051		-0.295807	-0.406485	-1.03447	-0.219664	0.627406	0.772167	-3.45424	-0.682602	-0.0734829	3.00178	2.15532	-0.736876	-0.482749	3.49132	-4.22514	2.02373	-1.8897	-14.9798	0.579792
	11	-0.839482	1.4921	1.68591	1.42145	-1.62053	-1.84989	-1.49729	0.0253398	0.190409	-1.95704	-0.25602	-0.409353	-2.94878	0.435158	-0.231304	-0.498445	0.663	-0.549032	-5.83862	0.387957	-5.08223	-3.73646	1.15749	-1.58225	0.322699	5.48889	5.41269	0.0602801		2.69405	-1.21366	-1.0572	-0.124027	1.28377	3.29654	-4.24933	-2.35799	0.095278	3.68823	0.2441	-1.69777	-4.42711	2.49787	-0.925742	2.16627	-1.52391	-16.6803	0.389997
	12	-1.29175	0.76501	0.938815	2.57784	-1.89365	10.5849	2.78535	5.75798	0.901634	0.951769	0.59793	-0.411382	0.643224	0.473196	0.648802	0.755649	0.834008	-2.60156	-4.5068	-2.64139	-5.71047	-2.49742	1.30688	-1.46236	10.6523	9.79545	11.9191	11.334		6.21684	-2.38142	0.472929	-0.0262851	0.905977	4.37597	1.0871	-1.94649	0.251174	4.99279	-1.46077	-3.0682	-5.64688	2.12087	7.38297	3.73085	-1.48636	-17.4945	4.54619
	13	-1.54154	-0.26628	0.528358	6.04523	-0.835235	30.4119	11.2966	8.57519	1.50805	0.66221	-0.166159	0.302348	-2.83925	2.51531	1.18339	2.7479	4.52367	-3.61548	-4.73241	-3.97596	-4.53233	-3.25776	1.4961	-0.31192	15.9391	14.8414	15.7172	12.4035		4.41755	-3.76581	5.6453	0.328895	0.54936	5.10602	1.6751	-3.08503	10.6228	6.28447	-1.3487	-4.68707	-3.45302	5.25914	13.6131	9.71472	-0.997128	-17.5912	6.88097
	14	-2.16089	-1.03429	0.335171	11.1819	-1.13871	26.4998	15.0768	4.91667	1.19694	1.20734	1.51859	0.67964	-2.2244	3.8749	0.923295	4.94697	5.26402	-4.40429	-4.02197	-3.73334	-9.47653	-2.60951	1.70826	0.225663	11.3519	17.5875	14.1884	10.1201		1.7504	-5.40224	12.6891	10.8372	-1.20402	9.21216	-0.784759	22.6431	9.12323	9.76825	-2.48268	-8.18782	7.62515	5.72274	16.8033	16.0133	-0.589812	-21.7562	5.60414
	15	-3.08756	-0.828306	-0.303549	11.2241	0.617163	23.1209	14.5131	4.35021	1.56212	1.09592	1.72808	-0.415711	-3.3595	5.85724	0.660319	5.97829	5.63897	-4.3524	-5.342	-4.22186	-10.1786	-2.0782	3.67624	1.29595	10.3848	21.7181	13.2186	9.57307		1.40325	-7.72258	10.2228	8.43849	-4.12119	15.6687	1.00508	19.6057	7.42503		-3.41222	-8.25216	9.0075	8.83044	19.4025	14.3269	0.0342464	-20.4029	5.38282
	16	-3.48617	-0.129866	-0.335485	12.155	-0.502217	20.399	12.8845	4.07469	1.256	2.95036	6.95762	-0.688027	-4.52697	7.36899	1.70646	6.32025	7.30831	-3.88926	-7.75079	-4.21174	-12.8381	-3.21487	4.44914	1.34004	8.80336	23.4638	13.9091	8.68503		1.38369	-1.15203	7.1558	6.73567	-4.64127	15.2983	-2.27553	16.4635	6.44198		-5.39441	-8.16857	15.718	8.53495	21.1197	7.84605	-0.209802	-17.6357	5.38435
	17	-3.60401	-0.616865	-1.57157	11.8151	0.624883	18.0255	11.3046	3.67951	1.23603	2.50091	27.6404	-0.494579	-4.06894	7.88957	0.0355114	11.6942	6.85566	-3.25913	-8.0433	-3.26149	-14.0892	-2.5998	3.65806	2.51244	8.93626	24.0213	13.9156	8.29503		1.84574	1.25386	7.50748	4.93541	-3.05779	14.0894	0.352094	13.3192	6.26451		-4.37974	-10.1547	15.4136	13.6372	17.0562	5.64312	1.03092	-16.5225	7.87923
	18	-4.35198	-0.0521102	-2.55164	13.3249	4.61392	17.281	10.7769	4.14072	0.549765	1.16894	20.8573	-1.9637	-3.57109	8.54383	-0.230344	9.75708	7.15059	-2.99758	-9.04059	-2.0204	-12.4153	-2.41852	2.97089	3.5247	7.04303	22.4019	13.3216	8.18176		-4.49578	4.73644	6.47208	3.63529	-3.29998	13.1209	-0.869146	12.8717	5.1827		-5.34416	-10.041	18.1697	13.9454	17.7983	5.19705	0.545667	-15.7867	6.71383
	19	-4.3329	-0.543201	-2.38777	14.1943	16.0002	20.1981	8.79866	3.22734	0.120534	1.54159	14.8394	-0.943704	-3.83744	9.59912	-2.21706	10.6823	8.05474	-1.84803	-8.85393	-0.883798	-15.0436	-3.93393	2.87563	4.78911	6.81066	22.1652	13.2054	7.61944		0.657621	0.249834	5.30654	2.53546	-3.44871	11.306	2.63846	10.7835	5.50282		-6.57933	-9.54604	18.5214	9.77548	18.9449	4.60733	0.418239	-14.5688	5.26557
	20	-4.84519	-1.52811	-3.049	14.9281	12.8454	22.57	7.45562	2.31363	0.604666	1.09592	11.4363	-0.163281	-4.94267	9.98168	-2.14604	9.55009	8.83785	-1.83696	-10.0896	-1.83672	-17.3453	-4.67606	3.5182	5.69089	6.61423	23.6903	15.2223	7.52372		12.9202	2.27306	3.62149	1.48977	-2.87637	11.6056	14.7871	8.05809	8.55868		-7.69553	-10.4938	18.7842	10.3079	19.2358	4.4497	0.656598	-13.7285	5.99322
	21	-4.59264	-2.33295	-3.26522	16.6665	11.2676	19.5585	6.40081	1.64763	-0.406854	1.69644	9.83205	0.249183	-6.00061	10.3099	-2.01551	10.5313	8.76823	-1.43264	-9.37706	-2.64407	-13.3831	-3.72716	4.10145	5.42584	4.79874	22.6697	11.2148	7.68771		11.8812	1.59145	3.29357	0.863319	-2.5285	11.1291	15.7556	6.84548	7.61611	2.71352	-8.72885	-10.9625	17.919	7.39122	19.3425	2.73028	-1.06767	-13.9083	6.32904
	22	-4.48033	-2.10514	-3.89138	19.1105	10.1315	18.1655	11.3186	3.94028	-1.18795	0.0535056	7.92073	1.74821	-5.70687	10.9848	-1.44061	10.209	8.27399	-1.29171	-9.11622	-3.79079	-16.7432	-3.51917	3.65676	4.73718	5.89957	24.0398	9.75236	8.2443		10.2604	0.391492	1.89719	-0.666872	-2.15784	11.3725	-10.2234	5.24503	6.15554	0.61454	-9.13119	-10.4003	19.0987	7.18998	19.0563	4.47485	-0.666611	-13.0199	6.22832
	23	-3.26985	-2.40253	-4.34477	19.216	8.75709	16.0316	14.1728	4.29691	-2.07054	-0.210875	7.1809	1.07519	-6.55322	10.2849	-1.82836	9.1118	7.80487	-2.90278	-9.84654	-2.74172	-14.8863	-2.99271	4.31448	3.80438	4.51455	22.4844	8.68107	7.20894		9.76898	-2.78202	0.3304	-1.44851	-3.32761	8.71178	0.689808	5.40148	5.20994	-1.83213	-9.55857	-10.421	19.3802	7.38867	13.3092	3.47204	-1.11489	-12.685	5.51108
	24	-3.66984	-2.27975	-5.93686	19.9615	6.72863	14.9914	11.9164	5.89171	-0.716715	-0.631366	5.94435	0.434786	-6.15992	10.4729	-2.15372	9.33439	6.6627	-2.68482	-12.4329	-3.32788	-19.0288	-3.58431	5.03066	4.55752	4.28385	21.0292	8.84632	6.19547		10.2408	-3.82054	0.491004	-2.27405	-4.56806	5.52088	12.8828	5.27308	4.89172	-1.60232	-10.0711	-10.629	19.7104	7.22819	11.3485	3.8242	-2.0285	-11.6483	4.57803
	25	-2.02479	-2.51711	-6.35203	20.5543	6.67033	19.9582	9.79543	7.9494	-0.502932	-0.474626	5.48733	0.253783	-6.29434	10.624	-1.36191	9.77957	5.67074	-3.67153	-11.9032	-5.38644	-20.1093	-3.55397	3.00726	4.58522	4.38332	20.236	8.4453	8.19445		7.97458	-5.38798	1.23464	-2.67615	-4.32517	5.05569	17.721	3.72565	4.44787	-1.96684	-10.3645	-12.3761	20.5455	-2.23245	11.8997	4.63081	-1.25426	-10.6993	4.29181
	26	-2.8931	-2.38206	-7.03629	21.8458	4.96264	18.0679	8.81467	7.69165	-1.20459	-0.366356	7.37385	-1.03299	-6.51091	12.0749	-0.981841	9.31625	4.62795	-3.64892	-14.6648	-5.96576	-15.0461	-2.76611	3.19042	3.5944	5.82184	18.1905	9.02841	8.10342		9.20425	-6.45639	0.809629	-2.97178	-4.86643	3.18415	15.4151	2.7475	4.01046	-1.54883	-9.92189	-13.1464	21.9379	-5.40382	12.0171	4.03996	-0.257019	-10.2423	5.26894
	27	-2.92131	-4.02312	-6.78238	23.9076	3.49507	17.479	8.56314	6.96631	-2.13334	-1.54788	7.48245	-2.60181	-5.75168	12.0575	0.012477	9.53467	3.32604	-3.94761	-12.6584	-7.27949	-16.2248	-4.08244	3.58012	4.82082	4.17268	16.5829	8.2771	7.7056		9.67608	-6.79858	0.18219	-3.75071	-4.9896	2.39987	20.1873	1.87365	3.91775	-0.388892	-10.7862	-14.3594	20.8785	-7.52826	9.08857	3.32224	1.37395	-9.72651	5.36966
	28	-2.85409	-4.29732	-6.96614	25.2755	2.62805	23.1358	8.48375	6.60968	-2.69733	-1.99292	7.05961	-3.24033	-6.53082	13.0965	0.811003	11.3067	3.69549	-5.34764	-12.4751	-8.43722	-17.4686	-3.20961	3.57016	4.04782	5.26097	15.2692	9.27619	7.89999		11.781	-8.00819	-0.195823	-4.70708	-5.80965	2.49857	25.2223	1.12338	2.49539	0.888923	-11.2163	-14.5285	20.6365	-10.692	-16.1682	3.04778	1.9855	-9.40071	6.06792
	29	-3.37275	-5.66691	-7.77658	26.0987	0.0615991	21.8122	7.42627	5.13889	-1.9129	-2.42852	5.90852	-3.83813	-6.72	13.8257	0.154522	9.78774	4.05426	-5.13798	0.500019	-9.63039	-19.6908	-3.30591	2.54828	5.0538	4.16432	15.681	7.30328	7.547		10.5146	-8.65669	-0.588295	-4.9567	-5.45902	-0.0971439	28.5328	0.318337	2.61193	2.78583	-11.9207	-11.8022	19.0951	-11.5912	-7.21285	3.01424	2.15104	-8.07768	8.94973
	30	-3.72904	-5.26995	-8.40797	28.6401	-0.302831	19.5363	5.52346	4.67601	-2.83791	-2.37313	4.67032	-3.5305	-7.68832	13.3149	-1.72566	9.02998	5.19239	-5.32157	-1.80857	-9.17938	-20.0639	-2.95144	3.50824	4.85114	5.26348	14.9424	6.70501	6.72219		11.4631	-9.06879	-1.41042	-5.29324	-5.90451	-0.603387	22.6237	-1.60071	2.79848	7.31069	-12.046	-2.4478	18.419	-11.1785	4.6629	1.48767	2.2688	-8.06214	11.2683
	31	-4.004	-4.60152	-8.43781	28.2018	0.256193	19.5875	6.27204	8.86211	-2.7356	-1.61083	4.99889	-2.64307	-6.29434	12.3672	-2.33319	10.1221	4.29344	-4.98875	-1.86368	-8.89806	-20.8846	-2.86242	2.96439	4.85532	5.0821	14.545	7.04941	5.8628		11.913	-10.2733	-1.10935	-5.85894	-6.46464	-0.392289	24.4515	-2.42241	3.11595	10.9054	-11.8158	11.4166	19.3264	-9.45656	-8.92277	2.52904	1.44336	-8.73008	8.32586
	32	-4.25351	-5.42273	-8.19123	27.7823	-0.775074	18.1691	5.12516	10.5273	-2.34255	-1.93627	5.42834	-6.45861	-8.49236	10.8946	-1.60281	9.66383	4.25185	-5.19841	-1.76752	-9.85753	-22.5104	-3.6179	3.57016	5.93171	5.37298	16.1037	9.36607	5.65104		9.74942	-10.9435	-1.02983	-6.19517	-6.70223	-1.51668	27.2614	-2.16254	2.35387	13.355	-12.5965	21.0449	12.6131	2.39089	-22.9246	1.9192	-0.340075	-8.77965	4.29487
	33	-4.11492	-5.44592	-8.71739	30.5913	-2.88259	15.8852	5.31063	10.1804	-2.98057	-1.44339	5.22216	-6.36757	-8.4351	10.2034	-2.04814	8.94472	4.55544	-5.62718	-2.82622	-7.42714	-21.4504	-1.7994	3.67754	6.3745	5.10132	16.2233	10.6312	4.00524		3.82838	-11.8044	-2.058	-7.31515	-6.03021	-1.75514	22.8259	-0.906105	1.07946	9.99311	-13.7961	27.0474	9.02254	6.14814	-21.3856	2.00919	-0.842394	-7.87004	4.97415
	34	-5.5301	-7.83863	-9.38752	29.9029	-2.52775	13.6694	5.28194	10.0865	-3.83238	-1.24574	5.10529	-8.132	-8.38781	9.9882	-5.13571	8.84241	5.0858	-6.04604	-1.83976	-6.75614	-22.2586	-5.47525	2.52144	6.36195	5.19912	16.1315	11.7051	2.86026		5.82325	-12.9975	-1.63971	-7.77168	-5.80367	-1.21127	17.0847	-1.99294	1.18314	4.58765	-13.6606	29.63	7.14813	4.19692	-23.7547	1.97677	-1.00452	-6.60596	3.46895
	35	-5.19595	-10.3173	-9.0446	32.0688	-4.46197	13.7202	4.70617	9.31628	-2.99139	-1.845	4.66425	-8.31193	-7.00129	10.8272	-5.68662	9.00041	5.24323	-5.76419	-0.711243	-6.75524	-22.6174	-0.910787	2.44263	7.28882	3.2315	16.0734	9.4126	2.32313		10.2775	-13.715	-0.323893	-8.31182	-6.35644	-1.03487	15.8415	-3.05918	0.0589528	1.29307	-13.4314	30.4989	5.32027	1.0612	-22.473	2.14894	-0.0505163	-6.47521	2.07825
	36	-6.02746	-10.0062	-9.64405	31.5596	-4.67413	11.9836	6.64366	8.13845	-3.19353	-1.92872	3.95254	-7.76797	-7.2527	10.3012	-6.77499	7.79693	6.65693	-7.08856	-0.630438	-6.27655	-24.0548	-1.91918	2.02955	7.4007	6.68612	16.2241	9.05073	2.01044		15.7976	-13.9178	0.588089	-8.75872	-6.26273	0.197024	16.682	-3.87912	-0.619496	-1.11497	-14.1921	30.7482	4.86689	-0.472268	11.3623	2.02485	-0.290583	-6.32463	6.25006
	37	-6.05125	-10.1167	-9.50427	29.9042	-3.72033	12.7555	4.13306	-1.49002	-2.92567	-3.7756	3.54017	-8.28446	-5.56997	11.3467	-6.33734	8.33391	6.05291		-1.63032	-5.69932	-25.0333	2.64124	1.5381	7.90203	6.49471	13.0704	10.9721	2.25347		19.4573	-13.6718	0.869533	-8.89827	-1.64675	-0.120599	16.2046	-4.01892	-1.39368	-2.65627	-14.9693	30.4852	5.24291	-0.548686	13.1628	1.86386	-0.295702	-6.06314	12.8096
	38	-7.06699	-11.1549	-9.14721	31.0907	-4.10313	18.5397	5.40804	-2.09737	-2.9552	-5.60361	4.0424	-7.3344	-4.78087	10.1338	-6.81722	9.28977	6.847	-7.60936	-2.2871	-4.92561	-24.6901	-3.58957	3.5615	7.58245	6.702	14.5172	9.67868	0.623126		15.1571	-12.6296	-0.811385	-9.31901	-1.90114	-0.663491	21.2078	-4.03557	-3.04042	-3.06933	-14.9267	29.7432	5.22859	-0.879834	13.7974	-0.493355	-0.0306056	-3.88998	13.0328
	39	-7.58123	-12.298	-8.87707	32.7407	-3.90295	18.0029	3.21768	4.34015	-2.48105	-5.94415	4.69898	-6.18007	-5.25881	10.0501	-5.28352	9.00731	7.55212	-9.12817	-2.35368	-4.3195	-25.1304	0.262699	4.40844	8.44554	6.73209	15.1892	6.64965	0.800839		10.055	-12.0753	-2.43085	-9.42427	-2.86095	-1.29336	15.199	-3.54299	-2.79144	-4.15696	-15.7566	30.2476	3.27969	-1.88856	10.0417	1.35128	-0.968684	-3.16443	15.8521
	40	-8.8036	-13.3566	-9.55872	30.6964	-5.55047	17.9662	12.8791	5.01186	-3.1432	-6.79395	3.68737	-7.04247	-5.04971	9.79149	-4.96199	8.93311	7.61018	-14.2213	-1.6245	-4.9396	-25.0095	4.86965	3.51517	7.73788	8.31939	16.1391	6.38103	0.0762621		10.3459	-12.5491	-1.67379	-10.2829	-3.43328	-1.27382	21.9734	-4.04785	-4.20699	-4.37587	-16.7949	29.3191	1.9267	-2.35217	11.8989	2.18919	-0.817932	-1.61046	15.6054
	41	-9.4863	-13.5489	-10.2734	30.5271	-5.46103	16.4171	11.39	3.85749	-3.83529	-7.34915	-0.28193	-8.05571	-5.16919	9.44153	-5.26048	7.92501	7.00703	-15.9943	-0.802229	-4.89346	-26.8403	6.38709	4.57471	8.82891	8.43391	15.1496	4.2252	-0.798407		9.4585	-12.3085	-1.66088	-11.1232	-4.35579	-1.22593	-3.76984	-4.72931	-4.09234	-4.64035	-16.7636	29.1021	2.84994	0.467683	7.31951	2.43905	-0.304805	-1.76612	16.3839
	42	-9.45366	-13.8627	-12.4073	29.6909	-7.02869	17.4088	11.3119	4.06798	-3.28378	-7.09043	-2.43968	-8.88524	-4.06147	9.26873	-4.54162	6.996	5.54133		-2.44273	-5.20782	-25.1313	9.17472	4.72323	8.10365	7.10906	14.7151	3.01413	-0.279859		10.1992	-12.1462	1.1959	-11.2504	-4.97601	-2.80916	5.12904	-5.89327	-3.13199	-4.69483	-16.9878	30.474	2.67303	-2.49991	-1.43988	-2.08141	1.2653	-2.59053	16.1941
	43	-9.91035	-14.7862	-12.7471	30.3942	-7.83928	16.0799	13.501	4.0462	-1.35723	-6.15314	4.39412	-8.31044	-4.64645	8.02108	-4.99942	7.96184	4.26658	-16.9019	-1.99394	-5.379	-24.1164	12.9295	3.31469	8.3436	7.17343	12.79	0.410537	-4.19685		9.79342	-11.8987	-0.473136	-11.4528	-8.2102	0.402258	9.65772	-8.2269	9.32983	-5.38327	-16.2597	30.1551	-0.0157574	-5.02937	-5.61215	-1.77509	1.06562	-3.60169	16.7371
	44	-9.27275	-16.0003	-11.6293	38.1274	-9.09735	15.2286	11.5982	2.79027	-1.61178	-6.43766	5.84898	-9.01727	-4.73606	8.12976	-4.5896	8.57011	6.28805	-15.9754	-2.46745	-5.20068	-21.0597	9.06264	4.7596	8.70205	6.44873	12.8068	-0.226046	-2.77375		11.0842	-12.1476	0.192518	-11.8808	-6.84589	0.164285	9.62312	-8.74797	4.64501	-5.32581	-16.5932	31.727	2.66228	-9.12287	-6.89211	1.58772	1.26416	-5.15406	10.0557
	45	-8.76792	-15.8134	-12.3968	32.9773	-10.1222	17.4298	11.1745	3.57225	-1.30441	-2.40775	4.92501	-9.54486	-4.01667	6.89514	-4.2105	6.84271	5.39835	-14.1171	-2.1166	-5.38138	-20.4766	6.83261	4.63707	10.8248	7.06894	13.0603	-1.47753	-2.23783		11.0671	-11.8127	-0.0285059	-11.8916	-7.65283	0.363654	14.0855	-10.1118	0.0559257	-4.48285	-16.8234	33.9193	2.06279	-10.827	-8.31496	3.05448	1.35518	-0.612428	7.13719
	46	-8.63763	-14.6675	-13.2806	32.495	-10.8325	17.091	11.6916	6.13137	-0.657654	0.567788	4.47461	-10.0474	-2.85418	5.8605	-1.61913	7.51194	5.10197	-11.9813	-2.27013	-5.5856	-21.5282	13.4855	4.35215	10.767	4.41592	12.4228	-1.64783	-2.74422		11.7907	-12.2285	-2.593	-12.7418	-7.98918	1.37077	13.156	-9.36983	0.760105	-2.17189	-17.023	31.6941	0.348095	-13.0253	-25.8674	-1.68174	1.50195	0.46196	7.49658
	47	-6.80199	-16.2595	-14.6297	33.2742	-10.5804	15.2338	11.8043	4.02541	-0.00881753	5.4733	1.60073	-10.5313	-4.13117	6.24632	-5.20769	7.66596	5.1661	-12.4931	-7.63717	-5.73921	-23.9608	8.83037	4.11097	10.9451	6.35177	11.9698	-1.48427	-2.52516		11.7834	-11.9939	-1.4977	-13.1529	-7.25201	4.4395	17.6413	-10.6938	0.790755	-2.8524	-16.8956	29.9071	-2.7733	-15.8783	-28.3945	-1.32232	1.29317	13.4972	8.07882
	48	-6.7439	-16.3863	-13.8057	27.926	-13.5277	15.7323	11.0671	5.83708	0.359273	7.95093	2.80695	-10.1325	-5.82387	6.12242	-5.1885	8.06887	5.25074	-12.7523	-10.1612	-6.09079	-24.3375	7.41085	3.05359	11.3133	8.29515	11.3854	-2.86922	-2.69037		10.8129	-11.3758	-1.87416	-13.1379	-9.4541	4.00509	28.7366	-10.9882	0.878919	-4.51455	-15.0746	25.0463	-1.34654	-13.4252	-28.7999	-1.68566	1.29659	16.8111	6.93515
	49	-4.4062	-16.6496	-14.1324	22.5338	-11.5251	19.1366	10.945	4.66327	0.125941	9.22751	3.44204	-10.5126	-5.79649	5.95179	-4.69902	7.6411	5.04564	-14.6819	-7.40882	-6.19022	-25.1639	8.47994	3.72041	11.3169	7.66073	12.6435	-1.46848	-3.05952		10.2579	-10.9642	-2.08124	-13.749	-9.76398	4.97359	25.0224	-7.64492	-0.431816	-5.08016	-6.04731	20.5672	-0.800046	-17.4754	-26.7748	-3.03336	0.875616	-2.19105	10.4424
	50	-3.57856	-16.3522	-14.3172	23.0278	-12.7073	21.5569	11.7276	3.33326	0.569729	10.059	5.82913	-10.7154	-7.19794	4.99649	-4.80651	6.55645	4.93819	-20.4103	-7.96476	-6.45189	-24.168	6.73387	3.14019	12.4148	8.65959	12.0877	-0.942413	-3.74518		10.8544	-11.9438	-1.76984	-14.0485	-9.51396	6.15662	18.3806	-6.46123	-0.583928	-5.09898	-7.82073	17.7019	-1.71899	-16.6527	-25.6313	-1.53417	1.44336	-2.45389	14.4054
	51	-2.49062	-17.2553	-15.0873	22.5779	-14.0937	18.14	12.0031	1.38451	0.73069	9.92685	5.96916	-10.6654	-6.96893	5.28558	-3.30544	6.38193	5.19787	-16.6987	-6.87405	-6.36824	-23.7206	5.55431	2.54222	12.9079	10.0998	10.2856	-0.872313	-3.98769		11.6269	-11.6361	0.12745	-14.4669	-10.541	6.46251	25.2446	-6.52521	-0.528305	-4.52445	-9.46602	15.8036	-2.14229	-18.4128	-25.589	-0.234548	0.656029	-2.59884	17.008
	52	-1.0096	-17.4463	-15.3334	23.0512	-15.425	14.161	11.9251	3.27494	1.18612	10.2164	6.16652	-11.3424	-5.00739	3.96728	2.28232	7.20082	5.838	-15.006	-6.82719	-6.20719	-23.5284	5.7097	1.97759	12.941	10.1859	13.366	0.222552	-3.12327		15.0617	-11.7511	0.250872	-14.6533	-7.44056	6.63452	20.595	-0.682164	-0.588847	-5.15742	-10.8003	12.3954	-3.45946	-17.0933	-24.6647	0.697829	0.948432	-3.93178	16.686
	53	-0.070759	-16.4736	-15.2973	22.4117	-16.1128	11.4625	12.0138	0.985639	1.74471	11.279	6.32198	-11.3549	-6.58558	4.01945	0.973203	5.95198	7.17428	-14.607	-4.21558	-6.38551	-23.3203	5.10718	1.63292	12.9335	10.053	13.7062	0.00909405	-2.88076		16.4039	-12.8517	0.275144	-15.3628	-9.16563	5.99976	18.586	6.267	0.0260331	-3.95786	-11.5945	11.8915	-3.7166	-17.4143	-24.7588	2.07515	1.5156	-4.52122	18.0537
	54	-0.013499	-17.3071	-15.0486	23.0166	-16.957	9.78351	13.2714	1.10228	1.79004	12.2905	6.94715	-11.8785	-6.64284	3.18152	1.12005	6.62067	7.77974	-14.7834	-2.97781	-5.60197	-21.6644	4.50101	2.17114	13.1407	11.2315	13.2506	-0.524339	-2.92524		16.4136	-12.5072	-0.0414162	-15.2626	-8.52468	6.57246	17.677	9.55687	0.554641	-4.0163	-10.5295	9.91659	-4.52739	-20.0227	-27.3593	0.222697	1.22718	-3.82059	18.1389
	55	0.901555	-17.5622	-15.4349	22.1153	-16.8188	7.70527	16.977	-0.301799	2.63561	13.931	7.58885	-12.1164	-6.49597	4.27485	1.34655	5.69565	8.4915	-16.1015	-2.29308	-5.39597	-19.313	6.79133	1.7022	13.0257	11.0217	10.8102	0.462744	-2.18693		22.7649	-12.5509	-0.831525	-15.4407	-9.50452	7.21895	19.7343	12.6517	-1.10043	-4.28969	-6.03988	7.82619	-5.04165	-19.2127	-22.7852	-1.25189	1.5742	-3.99394	19.1181
	56	1.66336	-17.4244	-15.9894	22.4809	-16.9221	6.01178	17.6148	-0.556538	2.38938	15.02	8.35239	-12.83	-6.61545	4.30093	1.94353	6.01366	10.4636	-18.5035	-2.50672	-4.52789	-19.1091	7.10129	1.07132	12.6605	10.6071	8.78997	2.4527	-1.17433		13.2575	-12.6585	-2.02857	-15.518	-7.86463	6.80653	16.3379	12.3984	-0.263812	-3.15155	-7.3759	6.23127	-5.27515	-19.1184	-25.6835	-1.72255	1.11511	-3.66894	20.1675
	57	2.48962	-17.1707	-15.4868	22.1346	-17.796	4.9773	17.1811	1.87991	2.33199	15.4965	8.82099	-13.097	-5.83383	5.40296	1.95888	5.50408	12.2314	-17.5696	-1.78223	-4.24686	-19.6934	4.67784	2.30407	12.8664	12.6416	6.83122	4.43255	-0.631812		4.99205	-13.2256	-0.805704	-16.0536	-8.65384	7.12024	20.7106	15.4411	-0.128349	-2.69787	-8.63785	3.59702	-5.91404	-20.5067	-25.9611	0.393186	-1.25711	-4.98098	20.3968
	58	2.88048	-18.0288	-15.6606	21.3483	-18.2182	3.22856	19.1987	-0.0122007	2.63478	16.7403	9.11097	-12.7947	-4.73855	5.54098	2.78428	5.8054	13.4065	-16.8666	-1.91507	-4.42459	-16.7381	3.08069	1.83903	12.7917	12.1343	6.699	3.97153	-0.516811		2.28578	-13.6626	-1.17855	-16.173	-8.94093	6.85002	15.3879	16.3658	-0.115862	-1.76873	-9.09182	0.699774	-8.3285	-18.4867	-23.184	-1.7913	-3.37902	-8.78421	19.3364
	59	3.56262	-17.2744	-16.0297	20.4492	-19.3126	3.24106	18.5048	0.42823	2.79116	18.9038	9.4037	-13.7614	-5.24885	7.24618	3.51275	6.31426	13.5931	-17.0271	-1.55969	-4.71008	-17.6877	2.54736	0.2417	12.5157	13.5076	6.47753	2.79331	-0.628859		0.444933	-14.1924	-2.11274	-15.9312	-7.30956	6.35012	12.2956	27.53	-1.0274	7.66927	-10.8274	-1.10273	-6.13822	-18.9325	-21.557	-0.593971	-4.58162	-12.1314	19.7702
	60	3.20219	-17.73	-16.103	21.4942	-19.5857	2.20254	17.8083	0.935027	3.2703	18.9504	10.7136	-14.3514	-6.94155	6.73864	3.82563	6.57295	13.8427	-19.43	-2.11531	-4.86637	-12.8633	0.723191	0.630965	12.635	14.0885	7.46112	3.45789	-1.95398		-1.14167	-13.8548	-1.70839	-16.1754	-6.48674	6.59983	20.0205	25.862	3.84586	6.20622	-10.8858	-1.08535	-5.49288	-19.5489	-10.5377	0.43455	-5.75636	-12.797	20.8495
	61	2.76375	-18.1352	-17.0967	21.5198	-20.2004	1.02569	21.1549	-0.685584	3.3015	21.7006	9.91089	-14.6676	-5.85623	6.40499	4.38997	6.30138	14.0539	-17.4513	-2.84465	-5.27153	-11.093	1.31965	1.6195	13.5511	14.3886	4.12467	2.93729	-1.50353		-4.15353	-13.8263	-1.39751	-17.1606	-7.22438	6.65944	15.8869	26.2709	0.986759	4.41926	-11.3562	-1.40424	-6.13679	-18.8408	-5.75375	2.3865	-5.88322	-14.0128	22.9495
	62	2.50428	-17.6686	-17.5878	21.0779	-19.2753	-0.24634	20.6131	-1.13942	3.32853	22.9073	10.2869	-14.8857	-5.98318	6.73212	5.50522	5.09246	13.2219	-16.9044	-4.08904	-4.98128	-9.53246	0.178936	0.280236	13.0006	13.1758	5.73226	4.55275	-1.54366		-4.94316	-14.1597	-1.91909	-16.8376	-9.1205	7.22432	19.339	24.8343	0.359771	4.51336	-12.2712	-3.01044	-6.49563	-18.8535	-5.52625	2.17633	-5.99585	-11.7984
	63	3.29652	-18.3712	-17.4982	19.9058	-20.5294	1.24872	21.1682	-1.39785	3.48742	24.063	10.5383	-14.6472	-6.0728	6.69191	5.29023	5.31251	12.91	-18.8167	-4.49048	-4.82261	-10.1051	-15.0655	1.34801	12.1771	14.127	6.13142	5.68677	-1.19309		-6.24618	-13.8746	0.102146	-17.025	-8.72222	6.95996	13.073	24.4561	-1.27486	4.4886	-11.6388	-3.85016	-5.57812	-17.6843	-5.48092	3.07628	-6.17277	-10.9627
	64	4.08875	-17.7846	-18.5558	20.7591	-18.8752	14.3534	20.4937	-1.80878	3.11018	23.217	9.69368	-14.6001	-5.03726	6.19741	5.78643	5.6503	12.8146	-20.5987	-3.94165	-4.81248	-12.1201	-16.2762	1.72429	12.4522	13.6489	4.11035	6.0158	-1.31435		-6.6031	-13.8258	1.29557	-17.5137	-8.93771	7.80289	12.7851	21.5708	-0.720147	3.32668	-13.3972	-2.90993	-6.32659	-18.5453	-6.74663	2.90468	-7.66437	-9.79295
	65	4.96038	-19.0519	-18.8563	20.645	-20.6359	11.4839	19.5603	-1.58622	3.11849	23.341	10.7114	-15.2387	-5.15675	6.81037	5.68758	5.59315	12.6269	-20.9592	-3.5672	-6.04494	-13.9858	-15.7121	1.23543	12.3888	12.3516	2.40339	6.11663	-4.05892		-8.19704	-13.635	0.120737	-17.4954	-9.13984	7.87814	6.34488	23.609	-1.01832	2.8522	-12.7101	-1.71327	-7.87368	-19.9871	-6.33135	-1.27034	-7.03462	-10.1284	22.3655
	66	5.20131	-19.3179	-19.0102	20.5395	-21.7369	10.0057	19.188	-2.27904	2.66098	24.0177	9.52058	-15.2498	-4.67134	6.42238	2.00111	5.44095	12.7251	-24.0953	-4.81758	-6.4126	-14.5715	-14.7053	0.126089	12.3501	12.2705	2.79329	5.04471	-5.33644		-9.15292	-13.9224	-0.0744665	-17.0575	-9.91708	6.9067	10.0199	23.1248	-1.36378	2.03301	-13.1791	-2.68591	-9.73377	-20.736	-8.98364	-0.881286	-6.43503	-8.96532	21.4348
	67	6.25661	-19.5102	-19.4599	21.5221	-21.6421	7.12935	20.0066	-1.12668	2.47465	23.4411	10.2786	-15.2141	-4.71366	6.31805	1.40414	4.72365	13.3724	-24.6855	-3.7078	-6.59955	-15.7678	-13.7354	0.149904	12.7472	12.7419	0.997903	6.132	-6.16803		-8.17504	-16.0427	-0.221644	-17.5754	-9.5128	7.31081	6.68023	22.509	-4.01136	1.5308	-13.7191	-6.18713	-11.7536	-21.5944	-10.2079	-0.465406	-6.78887	-10.1734	20.3512
	68	7.52352	-19.4311	-19.9421	21.3429	-22.3066	5.45844	21.0007	-0.895073	3.68082	23.504	10.4886	-15.3474	-6.54576	6.87449	0.887784	4.68537	13.1509	-24.7411	-3.87604	-7.69924	-15.0504	-13.0139	1.62946	10.7468	13.592	2.8716	7.87208	-5.46864		-9.2507	-16.3863	-2.46338	-17.5294	-9.35694	7.28345	3.5203	22.3684	-4.68187	1.46543	-14.275	-8.43298	-8.95306	-19.2101	-10.4596	-1.43859	-5.91052	-9.68926	20.372
	69	7.67124	-20.2346	-20.7761	20.3962	-22.3915	3.95491	21.8307	-2.68663	3.33768	22.3867	10.9087	-14.8263	-7.07597	6.33652	0.448211	5.54091	12.4515	-26.1287	-2.93547	-8.01331	-16.7767	-13.323	1.0973	11.0235	13.5477	3.76929	8.67855	-5.0234		-8.38039	-16.8471	-1.78895	-17.9802	-9.34635	7.28198	-3.55466	19.9598	-0.807555	1.52585	-14.5252	-12.2691	-9.11135	-20.3997	-11.9485	-0.455903	-6.52093	-10.7971	20.3108
	70	8.0101	-19.5784	-21.0269	20.2952	-22.416	3.26929	20.6892	-1.52924	4.01938	21.2253	10.638	-15.8238	-7.91485	6.64518	-0.0335918	4.03248	11.4801	-27.9988	-3.11631	-8.89955	-15.7615	-15.0214	-0.91354	10.8731	14.453	2.44044	8.73812	-2.49459		-9.16758	-17.7642	-5.598	-18.0114	-10.0347	6.50552	1.73603	20.1312	-1.03232	1.81014	-15.4917	5.20556	-9.6249	-19.9055	-11.8138	-1.17363	-5.17212	-8.93023	20.6705
	71	8.69528	-19.5593	-21.5002	20.8076	-22.4655	1.01077	20.521	-3.6362	3.97654	22.0764	10.5013	-15.2485	-7.2776	4.68892	-0.610412	4.75195	10.4471	-27.5615	-3.54522	-8.85162	-14.6112	3.51002	-1.48986	9.98475	14.02	6.00173	8.75622	-0.851739		-9.08935	-17.313	-9.95031	-17.9149	-9.73981	6.3643	-40.5319	20.7359	-2.239	1.29505	-15.8992	22.7004	-9.11637	-17.9722	-12.1194	-0.981344	-5.31661	-8.33168	20.6711
	72	9.3824	-20.0013	-21.9824	20.7725	-20.1021	-1.45949	20.6171	-3.47263	4.21361	22.0959	10.8558	-15.0075	-9.18935	5.14538	-0.158361	4.29607	10.1863	-29.3866	-2.9985	-8.94331	-14.1119	-15.5179	-2.21903	9.36841	14.8458	7.55627	9.06841	-0.0816474		-8.38039		-2.81558	-17.6866	-9.07239	2.49808	-30.8975	16.8566	-2.10051	1.24948	-16.1333	32.0825	-8.04415	-16.7877	-13.8859	0.816333	-5.53791	-8.81395	20.7589
	73	10.7442	-20.8853	-22.2645	20.1097	-14.4073	-2.863	21.4084	-0.820997	4.22817	21.4507	10.39	-15.7758	-6.18979	3.95207	-0.154522	4.33271	10.1684	-27.1913	-3.58385	-9.07727	-13.5637	-8.02616	-2.32078	8.32304	14.1679	6.89606	9.19261	-0.73639		-5.48588	-16.5532	-1.99035	-16.945	-7.71407	-0.683037	-17.396	16.5319	-3.32875	0.727463	-16.1991	34.342	-9.23383	-17.4117	-15.1365	2.51228	-4.95993	-8.25719	20.8569
	74	14.6694	-19.9658	-19.5673	20.3405	-14.8359	-2.72265	22.4766	-0.846136	4.31136	20.5197	9.92192	-16.167	-6.95897	2.93264	-1.00008	3.97388	9.57734	-28.2984	-4.36604	-8.64918	-13.0924	-6.04945	-2.42081	7.92991	13.7859	6.37226	11.9636	-1.10884		-5.1534	-17.4326	-1.64694	-17.1239	-9.55931	-1.80987	-4.07735	18.4593	-3.30605	0.537277	-16.846	35.3198	-10.0453	-8.51916	-15.3869	0.36356	-3.25614	-6.32008	20.9815
	75	22.8476	-19.6535	-18.7128	20.9064	-16.0151	-3.84707	24.2026	-1.85705	4.2602	19.07	9.9594	-16.7468	-6.49099	4.1803	-1.62297	4.65163	10.5863	-25.1069	-4.45444	-8.95313	-11.7777	-6.18986	-1.68991	7.44356	13.1014	8.08007	11.5535	-1.47434		-3.78927	-17.801	-1.0603	-17.148	-7.98458	-2.00191	2.80706	17.2497	-2.75285	1.00581	-17.4284	36.0862	-12.7442	-4.64982	-15.3156	1.43456	-1.77365	-7.09734	21.5539
	76	22.8551	-19.6521	-18.6683	20.8112	-16.1906	-3.62928	24.5502	-1.98576	4.31884	18.0049	10.4396	-16.7785	-6.74739	4.27702	-1.53755	4.75758	10.2463	-24.9676	-3.9326	-8.84477	-11.9202	-6.44236	-1.98001	7.29144	13.3814	7.80133	11.4305	-1.42709		-4.33688	-16.1784	-1.47136	-17.1143	-7.93922	-2.10062	2.69938	17.4829	-2.77517	0.742321	-17.4809	35.6974	-12.9934	-5.29938	-13.5345	1.16458	-2.06207	-7.25354	21.1697
	77	17.2837	-20.0136	-19.428	20.3293	-17.4452	-4.73394	30.6896	-1.47025	4.07594	19.5623	8.02933	-17.1348	-8.66163	5.10191	-1.87634	3.92308	10.6811	-28.4695	-3.78263	-9.22344	-9.07426	-6.71064	-2.76634	7.74886	11.9805	8.17017	11.648	-2.53958		-8.41462	-17.7398	-2.66685	-17.1742	-7.73525	-1.78104	1.39376	16.9298	-4.93349	0.647228	-17.3445	37.6173	-14.2332	-1.31542	-15.1844	-4.03952	-1.37316	-10.2956	21.6167
	78	10.7846	-18.5812	-20.8526	21.0119	-19.5229	-8.01525	35.3005	-0.456318	1.78505	17.164	4.50989	-17.2317	-9.14454	6.45499	-1.13924	4.26541	9.8197	-27.0014	-4.4706	-8.64859	-7.18697	-4.0092	-3.35045	8.07943	12.808	5.04678	10.1243	-3.13457		-5.90392	-18.3037	13.8041	-17.4325	-7.37426	-3.0872	8.32829	14.4638	-6.82014	0.594729	-18.3445	39.3268	-17.0746	0.95931	-14.2338	2.44017	-0.557386	-10.4454	21.2451
	79	8.89804	-16.415	-21.7462	21.1152	-20.7243	-8.18988	33.1681	0.688332	1.81042	13.4777	5.20066	-17.9197	-7.22781	4.83021	-1.03079	2.89448	10.926	-28.6891	-3.55169	-8.62209	-3.94554	-4.03307	-4.34029	8.12961	12.6124	4.73267	9.31702	-2.6393		9.2287	-17.5402	10.2088	-17.6109	-7.3266	-3.25139	1.65451	13.3196	-7.26588	0.541239	-18.664	38.6331	-14.7883	-0.35764	-14.3232	5.78007	-1.58023	-10.9107	21.2815
	80	7.62477	-17.6427	-23.1959	21.1493	-21.463	-8.10317	32.1	-0.330289	0.437466	12.4844	4.99558	-17.7714	-9.41587	6.09308	-2.24201	3.16606	11.0355	-24.4747	-3.62118	-8.75725	-3.69685	-3.85219	-3.7709	8.173	12.2596	4.39583	7.86555	-3.54871		8.79355	-17.9509	6.51442	-17.8539	-8.98122	-3.51722	1.36726	14.1658	-7.04452	1.76754	-19.3549	39.0455	-11.8137	-0.271032	-16.4937	5.22276	-1.281	-9.60969	20.848
		-100	-100	-100	-100	-100	-100	-100	-100	-100	-100	-100	-100	-100	-100	-100	-100	-100	-100	-100	-100
		-100	-100	-100	-100	-100	-100	-100	-100	-100	-100	-100	-100	-100	-100	-100	-100	-100	-100	-100	-100
		-100	-100	-100	-100	-100	-100	-100	-100	-100	-100	-100	-100	-100	-100	-100	-100	-100	-100	-100	-100
		-100	-100	-100	-100	-100	-100	-100	-100	-100	-100	-100	-100	-100	-100	-100	-100	-100	-100	-100	-100
		-100	-100	-100	-100	-100	-100	-100	-100	-100	-100	-100	-100	-100	-100	-100	-100	-100	-100	-100	-100
		-100	-100	-100	-100	-100	-100	-100	-100	-100	-100	-100	-100	-100	-100	-100	-100	-100	-100	-100	-100
		-100	-100	-100	-100	-100	-100	-100	-100	-100	-100	-100	-100	-100	-100	-100	-100	-100	-100	-100	-100
		-100	-100	-100	-100	-100	-100	-100	-100	-100	-100	-100	-100	-100	-100	-100	-100	-100	-100	-100	-100
		-100	-100	-100	-100	-100	-100	-100	-100	-100	-100	-100	-100	-100	-100	-100	-100	-100	-100	-100	-100
		-100	-100	-100	-100	-100	-100	-100	-100	-100	-100	-100	-100	-100	-100	-100	-100	-100	-100	-100	-100
		-100	-100	-100	-100	-100	-100	-100	-100	-100	-100	-100	-100	-100	-100	-100	-100	-100	-100	-100	-100
		-100	-100	-100	-100	-100	-100	-100	-100	-100	-100	-100	-100	-100	-100	-100	-100	-100	-100	-100	-100
		-100	-100	-100	-100	-100	-100	-100	-100	-100	-100	-100	-100	-100	-100	-100	-100	-100	-100	-100	-100
		-100	-100	-100	-100	-100	-100	-100	-100	-100	-100	-100	-100	-100	-100	-100	-100	-100	-100	-100	-100
		-100	-100	-100	-100	-100	-100	-100	-100	-100	-100	-100	-100	-100	-100	-100	-100	-100	-100	-100	-100
		-100	-100	-100	-100	-100	-100	-100	-100	-100	-100	-100	-100	-100	-100	-100	-100	-100	-100	-100	-100
		-100	-100	-100	-100	-100	-100	-100	-100	-100	-100	-100	-100	-100	-100	-100	-100	-100	-100	-100	-100
		-100	-100	-100	-100	-100	-100	-100	-100	-100	-100	-100	-100	-100	-100	-100	-100	-100	-100	-100	-100
		-100	-100	-100	-100	-100	-100	-100	-100	-100	-100	-100	-100	-100	-100	-100	-100	-100	-100	-100	-100
		-100	-100	-100	-100	-100	-100	-100	-100	-100	-100	-100	-100	-100	-100	-100	-100	-100	-100	-100	-100
		-100	-100	-100	-100	-100	-100	-100	-100	-100	-100	-100	-100	-100	-100	-100	-100	-100	-100	-100	-100
		-100	-100	-100	-100	-100	-100	-100	-100	-100	-100	-100	-100	-100	-100	-100	-100	-100	-100	-100	-100
		-100	-100	-100	-100	-100	-100	-100	-100	-100	-100	-100	-100	-100	-100	-100	-100	-100	-100	-100	-100
		-100	-100	-100	-100	-100	-100	-100	-100	-100	-100	-100	-100	-100	-100	-100	-100	-100	-100	-100	-100
		-100	-100	-100	-100	-100	-100	-100	-100	-100	-100	-100	-100	-100	-100	-100	-100	-100	-100	-100	-100
		-100	-100	-100	-100	-100	-100	-100	-100	-100	-100	-100	-100	-100	-100	-100	-100	-100	-100	-100	-100
		-100	-100	-100	-100	-100	-100	-100	-100	-100	-100	-100	-100	-100	-100	-100	-100	-100	-100	-100	-100
		-100	-100	-100	-100	-100	-100	-100	-100	-100	-100	-100	-100	-100	-100	-100	-100	-100	-100	-100	-100
		-100	-100	-100	-100	-100	-100	-100	-100	-100	-100	-100	-100	-100	-100	-100	-100	-100	-100	-100	-100
		-100	-100	-100	-100	-100	-100	-100	-100	-100	-100	-100	-100	-100	-100	-100	-100	-100	-100	-100	-100
		-100	-100	-100	-100	-100	-100	-100	-100	-100	-100	-100	-100	-100	-100	-100	-100	-100	-100	-100	-100
		-100	-100	-100	-100	-100	-100	-100	-100	-100	-100	-100	-100	-100	-100	-100	-100	-100	-100	-100	-100
		-100	-100	-100	-100	-100	-100	-100	-100	-100	-100	-100	-100	-100	-100	-100	-100	-100	-100	-100	-100
		-100	-100	-100	-100	-100	-100	-100	-100	-100	-100	-100	-100	-100	-100	-100	-100	-100	-100	-100	-100
		-100	-100	-100	-100	-100	-100	-100	-100	-100	-100	-100	-100	-100	-100	-100	-100	-100	-100	-100	-100
		-100	-100	-100	-100	-100	-100	-100	-100	-100	-100	-100	-100	-100	-100	-100	-100	-100	-100	-100	-100
		-100	-100	-100	-100	-100	-100	-100	-100	-100	-100	-100	-100	-100	-100	-100	-100	-100	-100	-100	-100
		-100	-100	-100	-100	-100	-100	-100	-100	-100	-100	-100	-100	-100	-100	-100	-100	-100	-100	-100	-100
		-100	-100	-100	-100	-100	-100	-100	-100	-100	-100	-100	-100	-100	-100	-100	-100	-100	-100	-100	-100
		-100	-100	-100	-100	-100	-100	-100	-100	-100	-100	-100	-100	-100	-100	-100	-100	-100	-100	-100	-100
		-100	-100	-100	-100	-100	-100	-100	-100	-100	-100	-100	-100	-100	-100	-100	-100	-100	-100	-100	-100
		-100	-100	-100	-100	-100	-100	-100	-100	-100	-100	-100	-100	-100	-100	-100	-100	-100	-100	-100	-100
		-100	-100	-100	-100	-100	-100	-100	-100	-100	-100	-100	-100	-100	-100	-100	-100	-100	-100	-100	-100
		-100	-100	-100	-100	-100	-100	-100	-100	-100	-100	-100	-100	-100	-100	-100	-100	-100	-100	-100	-100
		-100	-100	-100	-100	-100	-100	-100	-100	-100	-100	-100	-100	-100	-100	-100	-100	-100	-100	-100	-100
		-100	-100	-100	-100	-100	-100	-100	-100	-100	-100	-100	-100	-100	-100	-100	-100	-100	-100	-100	-100
		-100	-100	-100	-100	-100	-100	-100	-100	-100	-100	-100	-100	-100	-100	-100	-100	-100	-100	-100	-100
		-100	-100	-100	-100	-100	-100	-100	-100	-100	-100	-100	-100	-100	-100	-100	-100	-100	-100	-100	-100
		-100	-100	-100	-100	-100	-100	-100	-100	-100	-100	-100	-100	-100	-100	-100	-100	-100	-100	-100	-100
		-100	-100	-100	-100	-100	-100	-100	-100	-100	-100	-100	-100	-100	-100	-100	-100	-100	-100	-100	-100
		-100	-100	-100	-100	-100	-100	-100	-100	-100	-100	-100	-100	-100	-100	-100	-100	-100	-100	-100	-100
		-100	-100	-100	-100	-100	-100	-100	-100	-100	-100	-100	-100	-100	-100	-100	-100	-100	-100	-100	-100
		-100	-100	-100	-100	-100	-100	-100	-100	-100	-100	-100	-100	-100	-100	-100	-100	-100	-100	-100	-100
		-100	-100	-100	-100	-100	-100	-100	-100	-100	-100	-100	-100	-100	-100	-100	-100	-100	-100	-100	-100
		-100	-100	-100	-100	-100	-100	-100	-100	-100	-100	-100	-100	-100	-100	-100	-100	-100	-100	-100	-100
		-100	-100	-100	-100	-100	-100	-100	-100	-100	-100	-100	-100	-100	-100	-100	-100	-100	-100	-100	-100
		-100	-100	-100	-100	-100	-100	-100	-100	-100	-100	-100	-100	-100	-100	-100	-100	-100	-100	-100	-100
		-100	-100	-100	-100	-100	-100	-100	-100	-100	-100	-100	-100	-100	-100	-100	-100	-100	-100	-100	-100
		-100	-100	-100	-100	-100	-100	-100	-100	-100	-100	-100	-100	-100	-100	-100	-100	-100	-100	-100	-100
		-100	-100	-100	-100	-100	-100	-100	-100	-100	-100	-100	-100	-100	-100	-100	-100	-100	-100	-100	-100
		-100	-100	-100	-100	-100	-100	-100	-100	-100	-100	-100	-100	-100	-100	-100	-100	-100	-100	-100	-100
		-100	-100	-100	-100	-100	-100	-100	-100	-100	-100	-100	-100	-100	-100	-100	-100	-100	-100	-100	-100
		-100	-100	-100	-100	-100	-100	-100	-100	-100	-100	-100	-100	-100	-100	-100	-100	-100	-100	-100	-100
		-100	-100	-100	-100	-100	-100	-100	-100	-100	-100	-100	-100	-100	-100	-100	-100	-100	-100	-100	-100
		-100	-100	-100	-100	-100	-100	-100	-100	-100	-100	-100	-100	-100	-100	-100	-100	-100	-100	-100	-100
		-100	-100	-100	-100	-100	-100	-100	-100	-100	-100	-100	-100	-100	-100	-100	-100	-100	-100	-100	-100
		-100	-100	-100	-100	-100	-100	-100	-100	-100	-100	-100	-100	-100	-100	-100	-100	-100	-100	-100	-100
		-100	-100	-100	-100	-100	-100	-100	-100	-100	-100	-100	-100	-100	-100	-100	-100	-100	-100	-100	-100
		-100	-100	-100	-100	-100	-100	-100	-100	-100	-100	-100	-100	-100	-100	-100	-100	-100	-100	-100	-100
		-100	-100	-100	-100	-100	-100	-100	-100	-100	-100	-100	-100	-100	-100	-100	-100	-100	-100	-100	-100
		-100	-100	-100	-100	-100	-100	-100	-100	-100	-100	-100	-100	-100	-100	-100	-100	-100	-100	-100	-100
		-100	-100	-100	-100	-100	-100	-100	-100	-100	-100	-100	-100	-100	-100	-100	-100	-100	-100	-100	-100
		-100	-100	-100	-100	-100	-100	-100	-100	-100	-100	-100	-100	-100	-100	-100	-100	-100	-100	-100	-100
		-100	-100	-100	-100	-100	-100	-100	-100	-100	-100	-100	-100	-100	-100	-100	-100	-100	-100	-100	-100
		-100	-100	-100	-100	-100	-100	-100	-100	-100	-100	-100	-100	-100	-100	-100	-100	-100	-100	-100	-100
		-100	-100	-100	-100	-100	-100	-100	-100	-100	-100	-100	-100	-100	-100	-100	-100	-100	-100	-100	-100
		-100	-100	-100	-100	-100	-100	-100	-100	-100	-100	-100	-100	-100	-100	-100	-100	-100	-100	-100	-100
		-100	-100	-100	-100	-100	-100	-100	-100	-100	-100	-100	-100	-100	-100	-100	-100	-100	-100	-100	-100
		-100	-100	-100	-100	-100	-100	-100	-100	-100	-100	-100	-100	-100	-100	-100	-100	-100	-100	-100	-100
		-100	-100	-100	-100	-100	-100	-100	-100	-100	-100	-100	-100	-100	-100	-100	-100	-100	-100	-100	-100
		-100	-100	-100	-100	-100	-100	-100	-100	-100	-100	-100	-100	-100	-100	-100	-100	-100	-100	-100	-100
		-100	-100	-100	-100	-100	-100	-100	-100	-100	-100	-100	-100	-100	-100	-100	-100	-100	-100	-100	-100
		-100	-100	-100	-100	-100	-100	-100	-100	-100	-100	-100	-100	-100	-100	-100	-100	-100	-100	-100	-100
		-100	-100	-100	-100	-100	-100	-100	-100	-100	-100	-100	-100	-100	-100	-100	-100	-100	-100	-100	-100
		-100	-100	-100	-100	-100	-100	-100	-100	-100	-100	-100	-100	-100	-100	-100	-100	-100	-100	-100	-100
		-100	-100	-100	-100	-100	-100	-100	-100	-100	-100	-100	-100	-100	-100	-100	-100	-100	-100	-100	-100
		-100	-100	-100	-100	-100	-100	-100	-100	-100	-100	-100	-100	-100	-100	-100	-100	-100	-100	-100	-100
		-100	-100	-100	-100	-100	-100	-100	-100	-100	-100	-100	-100	-100	-100	-100	-100	-100	-100	-100	-100
		-100	-100	-100	-100	-100	-100	-100	-100	-100	-100	-100	-100	-100	-100	-100	-100	-100	-100	-100	-100
		-100	-100	-100	-100	-100	-100	-100	-100	-100	-100	-100	-100	-100	-100	-100	-100	-100	-100	-100	-100
		-100	-100	-100	-100	-100	-100	-100	-100	-100	-100	-100	-100	-100	-100	-100	-100	-100	-100	-100	-100
		-100	-100	-100	-100	-100	-100	-100	-100	-100	-100	-100	-100	-100	-100	-100	-100	-100	-100	-100	-100
		-100	-100	-100	-100	-100	-100	-100	-100	-100	-100	-100	-100	-100	-100	-100	-100	-100	-100	-100	-100
		-100	-100	-100	-100	-100	-100	-100	-100	-100	-100	-100	-100	-100	-100	-100	-100	-100	-100	-100	-100
		-100	-100	-100	-100	-100	-100	-100	-100	-100	-100	-100	-100	-100	-100	-100	-100	-100	-100	-100	-100
		-100	-100	-100	-100	-100	-100	-100	-100	-100	-100	-100	-100	-100	-100	-100	-100	-100	-100	-100	-100
		-100	-100	-100	-100	-100	-100	-100	-100	-100	-100	-100	-100	-100	-100	-100	-100	-100	-100	-100	-100
		-100	-100	-100	-100	-100	-100	-100	-100	-100	-100	-100	-100	-100	-100	-100	-100	-100	-100	-100	-100
		-100	-100	-100	-100	-100	-100	-100	-100	-100	-100	-100	-100	-100	-100	-100	-100	-100	-100	-100	-100
		-100	-100	-100	-100	-100	-100	-100	-100	-100	-100	-100	-100	-100	-100	-100	-100	-100	-100	-100	-100
		-100	-100	-100	-100	-100	-100	-100	-100	-100	-100	-100	-100	-100	-100	-100	-100	-100	-100	-100	-100
		-100	-100	-100	-100	-100	-100	-100	-100	-100	-100	-100	-100	-100	-100	-100	-100	-100	-100	-100	-100
		-100	-100	-100	-100	-100	-100	-100	-100	-100	-100	-100	-100	-100	-100	-100	-100	-100	-100	-100	-100
		-100	-100	-100	-100	-100	-100	-100	-100	-100	-100	-100	-100	-100	-100	-100	-100	-100	-100	-100	-100
		-100	-100	-100	-100	-100	-100	-100	-100	-100	-100	-100	-100	-100	-100	-100	-100	-100	-100	-100	-100
		-100	-100	-100	-100	-100	-100	-100	-100	-100	-100	-100	-100	-100	-100	-100	-100	-100	-100	-100	-100
		-100	-100	-100	-100	-100	-100	-100	-100	-100	-100	-100	-100	-100	-100	-100	-100	-100	-100	-100	-100
		-100	-100	-100	-100	-100	-100	-100	-100	-100	-100	-100	-100	-100	-100	-100	-100	-100	-100	-100	-100
		-100	-100	-100	-100	-100	-100	-100	-100	-100	-100	-100	-100	-100	-100	-100	-100	-100	-100	-100	-100
		-100	-100	-100	-100	-100	-100	-100	-100	-100	-100	-100	-100	-100	-100	-100	-100	-100	-100	-100	-100
		-100	-100	-100	-100	-100	-100	-100	-100	-100	-100	-100	-100	-100	-100	-100	-100	-100	-100	-100	-100
		-100	-100	-100	-100	-100	-100	-100	-100	-100	-100	-100	-100	-100	-100	-100	-100	-100	-100	-100	-100
		-100	-100	-100	-100	-100	-100	-100	-100	-100	-100	-100	-100	-100	-100	-100	-100	-100	-100	-100	-100
		-100	-100	-100	-100	-100	-100	-100	-100	-100	-100	-100	-100	-100	-100	-100	-100	-100	-100	-100	-100
		-100	-100	-100	-100	-100	-100	-100	-100	-100	-100	-100	-100	-100	-100	-100	-100	-100	-100	-100	-100
		-100	-100	-100	-100	-100	-100	-100	-100	-100	-100	-100	-100	-100	-100	-100	-100	-100	-100	-100	-100
		-100	-100	-100	-100	-100	-100	-100	-100	-100	-100	-100	-100	-100	-100	-100	-100	-100	-100	-100	-100
		-100	-100	-100	-100	-100	-100	-100	-100	-100	-100	-100	-100	-100	-100	-100	-100	-100	-100	-100	-100
		-100	-100	-100	-100	-100	-100	-100	-100	-100	-100	-100	-100	-100	-100	-100	-100	-100	-100	-100	-100
		-100	-100	-100	-100	-100	-100	-100	-100	-100	-100	-100	-100	-100	-100	-100	-100	-100	-100	-100	-100
		-100	-100	-100	-100	-100	-100	-100	-100	-100	-100	-100	-100	-100	-100	-100	-100	-100	-100	-100	-100
		-100	-100	-100	-100	-100	-100	-100	-100	-100	-100	-100	-100	-100	-100	-100	-100	-100	-100	-100	-100
		-100	-100	-100	-100	-100	-100	-100	-100	-100	-100	-100	-100	-100	-100	-100	-100	-100	-100	-100	-100
		-100	-100	-100	-100	-100	-100	-100	-100	-100	-100	-100	-100	-100	-100	-100	-100	-100	-100	-100	-100
		-100	-100	-100	-100	-100	-100	-100	-100	-100	-100	-100	-100	-100	-100	-100	-100	-100	-100	-100	-100
		-100	-100	-100	-100	-100	-100	-100	-100	-100	-100	-100	-100	-100	-100	-100	-100	-100	-100	-100	-100
		-100	-100	-100	-100	-100	-100	-100	-100	-100	-100	-100	-100	-100	-100	-100	-100	-100	-100	-100	-100
		-100	-100	-100	-100	-100	-100	-100	-100	-100	-100	-100	-100	-100	-100	-100	-100	-100	-100	-100	-100
		-100	-100	-100	-100	-100	-100	-100	-100	-100	-100	-100	-100	-100	-100	-100	-100	-100	-100	-100	-100
		-100	-100	-100	-100	-100	-100	-100	-100	-100	-100	-100	-100	-100	-100	-100	-100	-100	-100	-100	-100
		-100	-100	-100	-100	-100	-100	-100	-100	-100	-100	-100	-100	-100	-100	-100	-100	-100	-100	-100	-100
		-100	-100	-100	-100	-100	-100	-100	-100	-100	-100	-100	-100	-100	-100	-100	-100	-100	-100	-100	-100
		-100	-100	-100	-100	-100	-100	-100	-100	-100	-100	-100	-100	-100	-100	-100	-100	-100	-100	-100	-100
		-100	-100	-100	-100	-100	-100	-100	-100	-100	-100	-100	-100	-100	-100	-100	-100	-100	-100	-100	-100
		-100	-100	-100	-100	-100	-100	-100	-100	-100	-100	-100	-100	-100	-100	-100	-100	-100	-100	-100	-100
		-100	-100	-100	-100	-100	-100	-100	-100	-100	-100	-100	-100	-100	-100	-100	-100	-100	-100	-100	-100
		-100	-100	-100	-100	-100	-100	-100	-100	-100	-100	-100	-100	-100	-100	-100	-100	-100	-100	-100	-100
		-100	-100	-100	-100	-100	-100	-100	-100	-100	-100	-100	-100	-100	-100	-100	-100	-100	-100	-100	-100
		-100	-100	-100	-100	-100	-100	-100	-100	-100	-100	-100	-100	-100	-100	-100	-100	-100	-100	-100	-100
		-100	-100	-100	-100	-100	-100	-100	-100	-100	-100	-100	-100	-100	-100	-100	-100	-100	-100	-100	-100
		-100	-100	-100	-100	-100	-100	-100	-100	-100	-100	-100	-100	-100	-100	-100	-100	-100	-100	-100	-100
		-100	-100	-100	-100	-100	-100	-100	-100	-100	-100	-100	-100	-100	-100	-100	-100	-100	-100	-100	-100
		-100	-100	-100	-100	-100	-100	-100	-100	-100	-100	-100	-100	-100	-100	-100	-100	-100	-100	-100	-100
		-100	-100	-100	-100	-100	-100	-100	-100	-100	-100	-100	-100	-100	-100	-100	-100	-100	-100	-100	-100
		-100	-100	-100	-100	-100	-100	-100	-100	-100	-100	-100	-100	-100	-100	-100	-100	-100	-100	-100	-100
		-100	-100	-100	-100	-100	-100	-100	-100	-100	-100	-100	-100	-100	-100	-100	-100	-100	-100	-100	-100
		-100	-100	-100	-100	-100	-100	-100	-100	-100	-100	-100	-100	-100	-100	-100	-100	-100	-100	-100	-100
		-100	-100	-100	-100	-100	-100	-100	-100	-100	-100	-100	-100	-100	-100	-100	-100	-100	-100	-100	-100
		-100	-100	-100	-100	-100	-100	-100	-100	-100	-100	-100	-100	-100	-100	-100	-100	-100	-100	-100	-100
		-100	-100	-100	-100	-100	-100	-100	-100	-100	-100	-100	-100	-100	-100	-100	-100	-100	-100	-100	-100
		-100	-100	-100	-100	-100	-100	-100	-100	-100	-100	-100	-100	-100	-100	-100	-100	-100	-100	-100	-100
		-100	-100	-100	-100	-100	-100	-100	-100	-100	-100	-100	-100	-100	-100	-100	-100	-100	-100	-100	-100
		-100	-100	-100	-100	-100	-100	-100	-100	-100	-100	-100	-100	-100	-100	-100	-100	-100	-100	-100	-100
		-100	-100	-100	-100	-100	-100	-100	-100	-100	-100	-100	-100	-100	-100	-100	-100	-100	-100	-100	-100
		-100	-100	-100	-100	-100	-100	-100	-100	-100	-100	-100	-100	-100	-100	-100	-100	-100	-100	-100	-100
		-100	-100	-100	-100	-100	-100	-100	-100	-100	-100	-100	-100	-100	-100	-100	-100	-100	-100	-100	-100
		-100	-100	-100	-100	-100	-100	-100	-100	-100	-100	-100	-100	-100	-100	-100	-100	-100	-100	-100	-100
		-100	-100	-100	-100	-100	-100	-100	-100	-100	-100	-100	-100	-100	-100	-100	-100	-100	-100	-100	-100
		-100	-100	-100	-100	-100	-100	-100	-100	-100	-100	-100	-100	-100	-100	-100	-100	-100	-100	-100	-100
		-100	-100	-100	-100	-100	-100	-100	-100	-100	-100	-100	-100	-100	-100	-100	-100	-100	-100	-100	-100
		-100	-100	-100	-100	-100	-100	-100	-100	-100	-100	-100	-100	-100	-100	-100	-100	-100	-100	-100	-100
		-100	-100	-100	-100	-100	-100	-100	-100	-100	-100	-100	-100	-100	-100	-100	-100	-100	-100	-100	-100
		-100	-100	-100	-100	-100	-100	-100	-100	-100	-100	-100	-100	-100	-100	-100	-100	-100	-100	-100	-100
		-100	-100	-100	-100	-100	-100	-100	-100	-100	-100	-100	-100	-100	-100	-100	-100	-100	-100	-100	-100
		-100	-100	-100	-100	-100	-100	-100	-100	-100	-100	-100	-100	-100	-100	-100	-100	-100	-100	-100	-100
		-100	-100	-100	-100	-100	-100	-100	-100	-100	-100	-100	-100	-100	-100	-100	-100	-100	-100	-100	-100
		-100	-100	-100	-100	-100	-100	-100	-100	-100	-100	-100	-100	-100	-100	-100	-100	-100	-100	-100	-100
		-100	-100	-100	-100	-100	-100	-100	-100	-100	-100	-100	-100	-100	-100	-100	-100	-100	-100	-100	-100
		-100	-100	-100	-100	-100	-100	-100	-100	-100	-100	-100	-100	-100	-100	-100	-100	-100	-100	-100	-100
		-100	-100	-100	-100	-100	-100	-100	-100	-100	-100	-100	-100	-100	-100	-100	-100	-100	-100	-100	-100
		-100
		-100
[truncated: 13 more columns]

[truncated: 29 more sheets: Fig_3F, Fig_3G, Fig_3H, Fig_3I, Fig_4A, Fig_4B, Fig_4C, Fig_5A, Fig_5B, Fig_5C, Fig_5D, Fig_5E, Fig_6B, Fig_6C, Fig_6D, Fig_6E, Fig_S1A, Fig_S1B, Fig_S1C, Fig_S1D …]
